# Supplementary material for: A delivered DNase toxin creates population heterogeneity through transient intoxication of siblings
Source: mBio. 2025 Sep 22;16(11):e02083-25. doi: 10.1128/mbio.02083-25 (PMC12607911; doi:10.1128/mbio.02083-25)
Supplement: Table S1 — Transcriptomics data. [file mbio.02083-25-s0002.xlsx]

## Sheet: CdiA-CTo11 5min
locus_tag	Regulators	gene	product	baseMean	log2FoldChange	lfcSE	stat	pvalue	padj
CIKOCLFN_00552	Nac-, pdhR+	ybcV	DLP12 prophage; predicted protein	394.761	5.98556	0.423903	14.1201	2.85537e-45	1.22524e-41
CIKOCLFN_00532		RenD*	hypothetical protein (downstream of ybcD)	83.8638	4.32779	0.566996	7.63284	2.29635e-14	5.79627e-12
CIKOCLFN_00765	Nac-	ybhH	hypothetical protein (upstream of ybhI)	129.546	4.18556	0.496253	8.43433	3.33109e-17	9.52914e-15
CIKOCLFN_01369		stfR(partial)*	hypothetical protein (next to stfR qin/kin)	128.307	3.98498	0.397606	10.0224	1.21469e-23	8.68705e-21
CIKOCLFN_00531		ybcC	DLP12 prophage; predicted exonuclease	205.61	3.70048	0.370354	9.99173	1.65671e-23	1.01557e-20
CIKOCLFN_00555		TfaD*	hypothetical protein (downstream of nohB)	224.654	3.66056	0.286466	12.7783	2.16665e-37	4.64854e-34
CIKOCLFN_00766	Nac-	ybhI	YbhI DASS Transporter	214.12	3.46488	0.397536	8.71589	2.88477e-18	1.03155e-15
CIKOCLFN_00553	PdhR+	ybcW	DLP12 prophage; predicted protein	424.564	3.36562	0.295235	11.3998	4.19128e-30	5.99492e-27
CIKOCLFN_01546	Nac-, Fur-Fe2+ -	tfaQ	Qin prophage; predicted tail fibre assembly protein	285.399	3.11564	0.342914	9.08579	1.02947e-19	5.52183e-17
CIKOCLFN_00554		nohB	DLP12 prophage; DNA packaging protein	148.769	3.09623	0.347529	8.90928	5.1367e-19	2.44906e-16
CIKOCLFN_01548	Fur-Fe2+ -	nohA	Qin prophage; predicted packaging protein	128.736	2.99917	0.34145	8.78362	1.58296e-18	6.17499e-16
CIKOCLFN_03942		ptsA	fused predicted PTS enzymes: HPr component / enzyme I component / enzyme IIA component	2144.29	2.67236	0.376929	7.08984	1.34268e-12	2.88072e-10
CIKOCLFN_01391	CRP-cAMP(+), IhfAB(+), SlyA(+), YgfI(+), Fur-Fe2+(-), PaaX(-)	paaE	ring 1,2-phenylacetyl-CoA epoxidase, reductase subunit	299.397	2.26399	0.267102	8.47614	2.32797e-17	7.13522e-15
CIKOCLFN_01392	CRP-cAMP(+), IhfAB(+), SlyA(+), YgfI(+), Fur-Fe2+(-), PaaX(-)	paaF	putative 2,3-dehydroadipyl-CoA hydratase	170.704	2.14464	0.309803	6.92259	4.43462e-12	8.27345e-10
CIKOCLFN_01389	CRP-cAMP(+), IhfAB(+), SlyA(+), YgfI(+), Fur-Fe2+(-), PaaX(-)	paaC	ring 1,2-phenylacetyl-CoA epoxidase, structural subunit	261.547	1.95211	0.471514	4.14009	3.47169e-05	0.00275871
CIKOCLFN_01390	CRP-cAMP(+), IhfAB(+), SlyA(+), YgfI(+), Fur-Fe2+(-), PaaX(-)	paaD	phenylacetate degradation protein	170.943	1.89854	0.268478	7.0715	1.53265e-12	3.13173e-10
CIKOCLFN_03941		fsaB	fructose 6-phosphate aldolase 2	980.176	1.84642	0.310981	5.93742	2.89547e-09	4.14149e-07
CIKOCLFN_00392	araC+, CRP-cAMP-	araJ	putative arabinose efflux transporter	6659.33	1.82859	0.161676	11.3102	1.16797e-29	1.25294e-26
CIKOCLFN_01363		rzpR	Rac prophage; predicted defective peptidase	270.404	1.81937	0.26845	6.77733	1.22418e-11	2.18873e-09
CIKOCLFN_01393	CRP-cAMP(+), IhfAB(+), SlyA(+), YgfI(+), Fur-Fe2+(-), PaaX(-)	paaG	putative ring 1,2-epoxyphenylacetyl-CoA isomerase (oxepin-CoA forming)	142.012	1.79507	0.367476	4.88487	1.03495e-06	0.000116868
CIKOCLFN_03936	MetJ-SAM (-)	metF	5,10-methylenetetrahydrofolate reductase	1984.94	1.79488	1.02635	1.7488	NA	NA
CIKOCLFN_04008	MetJ-SAM (-)	metA	homoserine O-succinyltransferase	972.133	1.66296	0.531278	3.13011	NA	NA
CIKOCLFN_01388	CRP-cAMP(+), IhfAB(+), SlyA(+), YgfI(+), Fur-Fe2+(-), PaaX(-)	paaB	ring 1,2-phenylacetyl-CoA epoxidase subunit	84.5901	1.66174	0.408695	4.06596	4.78345e-05	0.00360102
CIKOCLFN_03821	OxyR(+), Nac(-), MetJ-SAM (-), MetR(-)	metR	MetR-L-homocysteine	835.252	1.62227	0.871874	1.86067	NA	NA
CIKOCLFN_00259		mmuP	S-methyl-L-methionine transporter	332.992	1.5561	0.839412	1.8538	NA	NA
CIKOCLFN_01387	CRP-cAMP(+), IhfAB(+), SlyA(+), YgfI(+), Fur-Fe2+(-), PaaX(-)	paaA	ring 1,2-phenylacetyl-CoA epoxidase, monooxygenase subunit	409.152	1.50107	0.338662	4.43235	9.32099e-06	0.000888808
CIKOCLFN_01371	Nac(-)	tfaR	Rac prophage; predicted tail fiber assembly protein	170.586	1.45223	0.267635	5.42615	5.7584e-08	7.48767e-06
CIKOCLFN_01394	CRP-cAMP(+), IhfAB(+), SlyA(+), YgfI(+), Fur-Fe2+(-), PaaX(-)	paaH	3-hydroxyadipyl-CoA dehydrogenase (NAD+)	280.302	1.34433	0.258953	5.19141	2.08706e-07	2.55874e-05
CIKOCLFN_02932		tktA	transketolase I	168512	1.3178	0.226905	5.80771	6.33343e-09	8.76669e-07
CIKOCLFN_00767		ybhJ	putative hydratase	794.95	1.24967	0.265216	4.71188	2.45445e-06	0.000257274
CIKOCLFN_00073	LhrA(+), ppGpp(+), RcsB/BglJ(+), SlyA(+), Nac(-), H-NS(-), StpA(-), Lrp(+/-), LeuO(+/-)	leuO	LeuO DNA-binding transcriptional dual activator	565.497	1.20694	0.312612	3.86083	0.000113003	0.00769676
CIKOCLFN_03353	OmpR(+), NsrR(-)	tsgA	YhfC MFS transporter	1041.68	1.18743	0.295101	4.02383	5.72597e-05	0.00416443
CIKOCLFN_01370	Nac(-)	stfR* (partial)	putative membrane protein	345.716	1.15889	0.208311	5.56325	2.64799e-08	3.55079e-06
CIKOCLFN_00764	Nac(+)	ybhD	putative DNA-binding transcriptional regulator	305.819	1.12124	0.214517	5.22681	1.72458e-07	2.17652e-05
CIKOCLFN_00598	Lrp(-)	ybdL	methionine-oxo-acid transaminase, PLP-dependent	562.995	1.09444	0.560057	1.95415	NA	NA
CIKOCLFN_00340	CRP-cAMP(+/-), H-NS(-), LacI(-), MarA(-)	lacA	galactoside O-acetyltransferase monomer	200.695	1.05454	0.258327	4.08219	4.46132e-05	0.00341848
CIKOCLFN_02617	Fur-Fe2+(-), LexA(-), DnaA-ATP(-)	recN	protein used in recombination and DNA repair	70180.2	0.962883	0.157872	6.09912	1.06654e-09	1.57811e-07
CIKOCLFN_03682		yidE	putative transporter	2708.94	0.890581	0.191151	4.65904	3.17685e-06	0.000324568
CIKOCLFN_00954	Lrp(+), Fur-Fe2+(-), LexA(-), RcdA(-)	sulA	SOS cell division inhibitor	12115.4	0.776308	0.174049	4.46028	8.18526e-06	0.000798249
CIKOCLFN_00058	CRP-cAMP(+), AraC(+/-)	araD	L-ribulose 5-phosphate 4-epimerase monomer	54893.2	0.660084	0.138712	4.75868	1.94864e-06	0.000214401
CIKOCLFN_00059	CRP-cAMP(+), AraC(+/-)	araA	L-arabinose isomerase monomer	232330	0.648962	0.132441	4.90002	9.58289e-07	0.000111136
CIKOCLFN_04322	P-BolA(+), Fis(+), H-NS(+), IhfAB(+), Lrp(+), P-QseB(+)	fimH	minor fimbrial subunit, D-mannose specific adhesin	498.263	0.62905	0.128049	4.91258	8.98877e-07	0.000107141
CIKOCLFN_03952	ArgR(-)	argC	N-acetylglutamylphosphate reductase	762.383	0.337391	0.600725	0.561641	NA	NA
CIKOCLFN_00566	Fur-Fe2+ (+), P-CusR(+), P-PhoB(+),P-HprR(+)	cusC	copper / silver efflux transport system - outer membrane porin	194.135	0.111415	1.10189	0.101113	NA	NA
CIKOCLFN_01259	TrpR(-)	trpC	indole-3-glycerol phosphate synthase / phosphoribosylanthranilate isomerase	7250.98	0.0485358	0.799346	0.0607194	NA	NA
CIKOCLFN_03033	/	ribB	3,4-dihydroxy-2-butanone 4-phosphate synthase	13810.9	-0.126284	0.526018	-0.240076	NA	NA
CIKOCLFN_03187	/	lptA	LptABCFG ABC transporter	4350.47	-0.327723	0.083156	-3.94106	8.11229e-05	0.00570653
CIKOCLFN_04047	/	dusA	tRNA-dihydrouridine synthase A	2268.89	-0.520865	0.129091	-4.03487	5.46336e-05	0.00404195
CIKOCLFN_02673	IhfAB(+), H-NS(-), StpA(-)	proV	glycine betaine / proline ABC transporter - ATP binding subunit	2704.57	-0.577104	0.13915	-4.14736	3.36329e-05	0.002723
CIKOCLFN_02136	/	dusC	tRNA-dihydrouridine synthase C	469.071	-0.614528	0.146033	-4.20816	2.57463e-05	0.00216622
CIKOCLFN_03776		CIKOCLFN_03776	hypothetical protein (downstream of rho)	497.26	-0.655327	0.155001	-4.22789	2.35891e-05	0.00202441
CIKOCLFN_04353	/	hsdM	host modification; DNA methylase M	3812.92	-0.674838	0.14323	-4.71156	2.45822e-06	0.000257274
CIKOCLFN_04376	/	rsmC	16S rRNA methyltransferase	3326.61	-0.717508	0.178716	-4.0148	5.94953e-05	0.00425491
CIKOCLFN_02580	/	srmB	SrmB, DEAD-box RNA helicase	5787.79	-0.749527	0.170152	-4.40504	1.05767e-05	0.00098662
CIKOCLFN_04159	/	epmA	EF-P-lysine lysyltransferase	665.49	-0.800937	0.205453	-3.8984	9.6832e-05	0.00670171
CIKOCLFN_01498	Lrp(+), Fur-Fe2+(-), AraC(-), GadX(-), NagC(-)	ydeN	putative sulfatase	4049.05	-0.842976	0.221664	-3.80295	0.000142983	0.00958654
CIKOCLFN_03885	/	fdhE	formate dehydrogenase formation protein	5510.34	-0.85431	0.112223	-7.61263	2.68573e-14	6.06551e-12
CIKOCLFN_02840	AraC(+), CRP-cAMP(+), Nac(-)	araE	arabinose:H+ symporter	108150	-0.930053	0.203463	-4.57111	4.85144e-06	0.000484128
CIKOCLFN_03530	/	yhjV	YhjV STP transporter	2258.27	-1.02937	0.239775	-4.29306	1.76224e-05	0.00157537
CIKOCLFN_03076	/	rlmG	23S rRNA methyltransferase	1202.34	-1.04687	0.239401	-4.37287	1.22626e-05	0.00111955
CIKOCLFN_00568	P-CusR(+), P-Hrp(+), P-PhoB(+)	cusB	copper / silver efflux transport system - membrane fusion protein	165.07	-1.04954	0.958596	-1.09487	NA	NA
CIKOCLFN_02839	AraC(+), CRP-cAMP(+)	ygeA	putative racemase	12937.4	-1.17381	0.185708	-6.32071	2.60362e-10	4.29697e-08
CIKOCLFN_03009	/	ygiQ	hypothetical protein (downstream of ftsP)	5202.61	-1.21309	0.288615	-4.20315	2.6322e-05	0.00217207
CIKOCLFN_03888	Nac(-)	fdoG_1	formate dehydrogenase-O, alpha subunit	52674.8	-1.31177	0.306732	-4.27662	1.89756e-05	0.00166172
CIKOCLFN_04411		CIKOCLFN_04411	hypothetical protein	9045.75	-1.37134	0.159362	-8.60522	7.61709e-18	2.51423e-15
CIKOCLFN_01043	/	mdoC (opgC)	protein required for succinyl modification of osmoregulated periplasmic glucans	607.743	-1.37983	0.336119	-4.10518	4.03996e-05	0.00315191
CIKOCLFN_00062	/	yabI	hypothetical protein (Downstream of araC)	1290.98	-1.53593	0.192744	-7.96878	1.6025e-15	4.29769e-13
CIKOCLFN_04412	CRP-cAMP(+), AraC(+/-), XylR(-)	araC_2	AraC-Arabinose DNA-binding transcriptional activator	82995.1	-1.55449	0.254257	-6.11385	9.72579e-10	1.49048e-07
CIKOCLFN_03103	CRP(+), FNR(+), lhfAB(+), TdcA(+), TdcR(+)	tdcF	putative L-PSP (mRNA) endoribonuclease	232.317	-1.77521	0.288633	-6.15042	7.72758e-10	1.22811e-07
CIKOCLFN_03104	CRP-cAMP(+), FNR(+), IhfAB(+), TdcA(+), TdcR(+)	tdcE	pyruvate formate-lyase (inactive)	1688.36	-1.78345	0.254817	-6.99895	2.57882e-12	5.02988e-10
CIKOCLFN_03102	CRP-cAMP(+), FNR(+), IhfAB(+), TdcA(+), TdcR(+)	tdcG	L-serine deaminase III	639.189	-1.81444	0.270423	-6.70965	1.95097e-11	3.34864e-09
CIKOCLFN_00061	CRP-cAMP(+), AraC(+/-), XylR(-)	araC_1	AraC-Arabinose DNA-binding transcriptional activator	15559.1	-1.97404	0.258912	-7.62437	2.45236e-14	5.84614e-12
CIKOCLFN_03887	Nac(-)	fdoH	formate dehydrogenase-O, beta subunit	8855.41	-2.59364	0.294118	-8.81835	1.16164e-18	4.98458e-16
CIKOCLFN_03886	Nac(-)	fdoI	formate dehydrogenase-O, gamma subunit	6580.63	-2.70138	0.268925	-10.0451	9.65497e-24	8.2859e-21

## Sheet: CdiA-CTo11 20min
locus_tag	gene	product	baseMean	log2FoldChange	lfcSE	stat	pvalue	padj
CIKOCLFN_02356	yfdN	CPS-53 (KpLE1) prophage; predicted protein	25.8151	7.52543	1.13918	6.60598	3.94884e-11	1.72551e-10
CIKOCLFN_02617	recN	protein used in recombination and DNA repair	70180.2	7.16395	0.157138	45.5902	0	0
CIKOCLFN_04045	yjbL	putative protein	20.3618	7.1066	1.21118	5.86748	4.42478e-09	1.55501e-08
CIKOCLFN_00552	ybcV	DLP12 prophage; predicted protein	394.761	6.88166	0.359322	19.1518	9.35363e-82	1.91126e-79
CIKOCLFN_02105	yehC	putative fimbrial chaperone	48.6665	6.82598	0.961413	7.09994	1.24807e-12	6.3984e-12
CIKOCLFN_01347	CIKOCLFN_01347	hypothetical protein	33.7383	6.76835	1.09993	6.15342	7.58318e-10	2.91572e-09
CIKOCLFN_01143	ymfR	e14 prophage; predicted protein	3.92937	6.321	1.46639	4.3106	1.62815e-05	3.85352e-05
CIKOCLFN_02851	ygeF	putative protein	25.968	6.27413	0.850219	7.37943	1.58969e-13	8.85891e-13
CIKOCLFN_03477	CIKOCLFN_03477	hypothetical protein	57.2501	6.2306	0.732128	8.51026	1.73537e-17	1.36884e-16
CIKOCLFN_00495	ybbD	putative protein	19.9115	6.19353	0.97693	6.33979	2.30079e-10	9.31387e-10
CIKOCLFN_03253	CIKOCLFN_03253	hypothetical protein	2.90221	5.93167	1.72734	3.43398	0.000594783	0.00115224
CIKOCLFN_01847	CIKOCLFN_01847	hypothetical protein	920.227	5.92586	0.241098	24.5786	2.13959e-133	7.65082e-131
CIKOCLFN_03867	ompL	putative outer membrane porin L	268.787	5.81191	0.314438	18.4835	2.80619e-76	4.81655e-74
CIKOCLFN_04046	yjbM	putative protein	118.916	5.75111	0.426702	13.4781	2.10589e-41	9.31583e-40
CIKOCLFN_02695	recX	inhibitor of RecA	2045.03	5.72002	0.178573	32.0319	3.9215e-225	5.60905e-222
CIKOCLFN_04053	yjbS	hypothetical protein	54.0664	5.66606	0.588628	9.62588	6.21747e-22	6.87607e-21
CIKOCLFN_02103	yehA	putative type-1 fimbrial protein	150.426	5.61048	0.518984	10.8105	3.06974e-27	5.06625e-26
CIKOCLFN_02775	yqcG	small protein involved in the cell envelope stress response	7.30026	5.60071	1.45935	3.8378	0.000124141	0.000262408
CIKOCLFN_00298	CIKOCLFN_00298	hypothetical protein	101.811	5.56452	0.502578	11.0719	1.71629e-28	3.16077e-27
CIKOCLFN_02051	wcaE	putative colanic acid biosynthesis glycosyl transferase	67.6139	5.55831	0.407849	13.6284	2.71608e-42	1.23986e-40
CIKOCLFN_02355	yfdM	CPS-53 (KpLE1) prophage; predicted methyltransferase	6.71736	5.51945	1.2821	4.30499	1.6699e-05	3.94362e-05
CIKOCLFN_02696	recA	DNA strand exchange and recombination protein with protease and nuclease activity	137545	5.50282	0.199473	27.5868	1.60077e-167	8.58616e-165
CIKOCLFN_00504	ybbW	YbbW NCS1 Transporter	132.84	5.48902	0.478397	11.4738	1.7867e-30	4.03512e-29
CIKOCLFN_04057	uvrA	excision nuclease subunit A	53930.7	5.45603	0.149635	36.4622	4.40177e-291	9.444e-288
CIKOCLFN_03668	tisB	toxic peptide TisB	10237.9	5.40903	0.183896	29.4136	3.67798e-190	2.63037e-187
CIKOCLFN_01722	arpA_1	regulator of acetyl CoA synthetase	74.4118	5.32984	0.414037	12.8729	6.3979e-38	2.32656e-36
CIKOCLFN_02846	CIKOCLFN_02846	hypothetical protein	11.458	5.29305	0.866886	6.10582	1.02277e-09	3.88036e-09
CIKOCLFN_03478	yhiL	putative protein	194.896	5.21598	0.416553	12.5218	5.67615e-36	1.81764e-34
CIKOCLFN_04328	yjiC	hypothetical protein	88.8334	5.2078	0.437747	11.8968	1.22934e-32	3.10299e-31
CIKOCLFN_00954	sulA	SOS cell division inhibitor	12115.4	5.1465	0.173522	29.659	2.59401e-193	2.22618e-190
CIKOCLFN_00615	citD	citrate lyase, acyl carrier gamma subunit	18.7864	5.13817	0.859154	5.9805	2.22457e-09	8.14473e-09
CIKOCLFN_04083	ytcA	hypothetical protein	18.9913	5.01907	0.616335	8.14342	3.84282e-16	2.7032e-15
CIKOCLFN_01932	CIKOCLFN_01932	hypothetical protein	25.6248	4.98447	0.796247	6.25995	3.85091e-10	1.5272e-09
CIKOCLFN_02339	yfcV	putative fimbrial-like adhesin protein	41.0594	4.96834	0.512864	9.68744	3.4098e-22	3.87076e-21
CIKOCLFN_01348	rcbA	protein involved in maintaining chromosome integrity / Rac prophage	89.8141	4.89554	0.365627	13.3894	6.97051e-41	2.96143e-39
CIKOCLFN_03130	yraI	putative pilin chaperone	73.6118	4.86913	0.400971	12.1434	6.22076e-34	1.71111e-32
CIKOCLFN_01408	ynbB	putative CDP-diglyceride synthase	34.3659	4.85734	0.64483	7.53274	4.96846e-14	2.92451e-13
CIKOCLFN_04099	phnJ	carbon-phosphorous lyase	99.2768	4.84741	0.504797	9.6027	7.78764e-22	8.5684e-21
CIKOCLFN_00532	RenD*	hypothetical protein	83.8638	4.80546	0.400368	12.0026	3.44194e-33	9.00571e-32
CIKOCLFN_00524	sfmC	putative pilin chaperone, periplasmic	93.6755	4.78415	0.304402	15.7165	1.16526e-55	9.61567e-54
CIKOCLFN_00555	TfaD*	hypothetical protein	224.654	4.75434	0.280905	16.9251	2.94063e-64	3.82372e-62
CIKOCLFN_00502	hyi	hydroxypyruvate isomerase	127.712	4.75037	0.426834	11.1293	9.03285e-29	1.67792e-27
CIKOCLFN_00541	ybcO	DLP12 prophage; predicted protein	11.1645	4.74381	1.27832	3.71098	0.000206457	0.000424692
CIKOCLFN_00317	yahE	putative protein	113.481	4.72337	0.410808	11.4977	1.35401e-30	3.09045e-29
CIKOCLFN_01849	CIKOCLFN_01849	hypothetical protein	9995.42	4.71349	0.284126	16.5894	8.30857e-62	8.69563e-60
CIKOCLFN_00324	yahL	putative protein	86.0991	4.70539	0.599915	7.84344	4.38378e-15	2.83295e-14
CIKOCLFN_03590	CIKOCLFN_03590	hypothetical protein	146.853	4.70052	0.251966	18.6554	1.14212e-77	2.1308e-75
CIKOCLFN_03870	yihQ	alpha-glucosidase	549.578	4.69843	0.21075	22.2939	4.23896e-110	1.29924e-107
CIKOCLFN_01693	ydiN	putative inner membrane protein YdiN	68.4471	4.6747	0.426634	10.9572	6.13905e-28	1.07962e-26
CIKOCLFN_01721	CIKOCLFN_01721	hypothetical protein	170.981	4.6502	0.351085	13.2452	4.80967e-40	1.94701e-38
CIKOCLFN_00526	sfmH	putative fimbrial-like adhesin protein	80.4645	4.64273	0.744522	6.23585	4.49324e-10	1.77211e-09
CIKOCLFN_02649	ypjB	putative protein	55.8692	4.64169	0.48257	9.61869	6.66753e-22	7.35486e-21
CIKOCLFN_03881	CIKOCLFN_03881	hypothetical protein	21.0587	4.62515	0.872287	5.30232	1.14337e-07	3.52711e-07
CIKOCLFN_04329	ytiC	Protein YtiC	35.4129	4.55496	0.643391	7.0796	1.44568e-12	7.33265e-12
CIKOCLFN_01147	ycfK	e14 prophage; predicted protein	43.6241	4.47343	0.570823	7.83681	4.6213e-15	2.98196e-14
CIKOCLFN_00231	CIKOCLFN_00231	hypothetical protein	51.6584	4.47203	0.374413	11.9441	6.96728e-33	1.79022e-31
CIKOCLFN_00714	ybgD	putative fimbrial-like adhesin protein	57.9145	4.45499	0.39078	11.4002	4.1694e-30	8.94546e-29
CIKOCLFN_00503	glxR	tartronate semialdehyde reductase 2	218.816	4.44085	0.361979	12.2682	1.34134e-34	3.86289e-33
CIKOCLFN_01732	ydjO	putative protein	50.2207	4.43013	0.616926	7.18097	6.92199e-13	3.62665e-12
CIKOCLFN_03202	yhcA	putative periplasmic chaperone protein	157.34	4.42897	0.319712	13.853	1.22005e-43	6.15908e-42
CIKOCLFN_00765	ybdH	hypothetical protein	129.546	4.40497	0.451879	9.74813	1.87896e-22	2.16737e-21
CIKOCLFN_02360	yfdR	CPS-53 (KpLE1) prophage; deoxyribonucleoside 5'-monophosphate phosphatase	56.234	4.40308	0.526769	8.35867	6.34301e-17	4.79188e-16
CIKOCLFN_01500	safA	two-component system connector protein	8.83317	4.40131	1.28773	3.41788	0.000631117	0.00121604
CIKOCLFN_00294	ecpR	MatA DNA-binding transcriptional dual regulator	70.5439	4.39791	0.448539	9.80497	1.07175e-22	1.26343e-21
CIKOCLFN_03613	htrL	involved in lipopolysaccharide biosynthesis	7342.26	4.39167	0.137975	31.8294	2.54119e-222	2.72606e-219
CIKOCLFN_02354	CIKOCLFN_02354	hypothetical protein	68.8895	4.38611	0.710056	6.17714	6.52745e-10	2.53478e-09
CIKOCLFN_00584	fepE	ferric enterobactin (enterochelin) transport	182.02	4.33493	0.348002	12.4566	1.28705e-35	4.01634e-34
CIKOCLFN_02052	wcaD	putative colanic acid polymerase	71.1164	4.32878	0.41338	10.4717	1.16566e-25	1.67848e-24
CIKOCLFN_00531	ybcC	DLP12 prophage; predicted exonuclease	205.61	4.3272	0.352844	12.2638	1.41723e-34	4.05422e-33
CIKOCLFN_03429	CIKOCLFN_03429	hypothetical protein	34.5653	4.31254	0.517034	8.34091	7.37205e-17	5.53032e-16
CIKOCLFN_00688	ybfK	hypothetical protein	12.1769	4.30868	0.668555	6.44476	1.15784e-10	4.83768e-10
CIKOCLFN_01502	ydeQ	putative fimbrial-like adhesin protein	118.687	4.30564	0.427486	10.072	7.34596e-24	9.32589e-23
CIKOCLFN_03428	CIKOCLFN_03428	hypothetical protein	65.6347	4.29551	0.71474	6.00989	1.85646e-09	6.86138e-09
CIKOCLFN_02850	yqeK	putative protein	13.0094	4.27265	0.792158	5.39369	6.90259e-08	2.17148e-07
CIKOCLFN_04042	dinF	DinF MATE Transporter	2077.82	4.22483	0.176341	23.9583	7.56637e-127	2.49748e-124
CIKOCLFN_02852	ygeG	putative chaperone	27.1087	4.17909	0.763619	5.47275	4.43108e-08	1.42212e-07
CIKOCLFN_00129	yadC	putative fimbrial-like adhesin protein	444.257	4.17825	0.274198	15.2381	1.9764e-52	1.43741e-50
CIKOCLFN_00766	ybhI	YbhI DASS Transporter	214.12	4.16575	0.388289	10.7285	7.48301e-27	1.20713e-25
CIKOCLFN_04103	phnF	PhnF predicted transcriptional regulator	67.3088	4.16191	0.44098	9.43787	3.80441e-21	3.98164e-20
CIKOCLFN_01504	ydeS	putative fimbrial-like adhesin protein	52.3162	4.15952	1.11599	3.7272	0.000193617	0.000401285
CIKOCLFN_00321	yahI	putative carbamate kinase-like protein	240.919	4.14149	0.287067	14.4269	3.50363e-47	2.21089e-45
CIKOCLFN_01864	yebB	putative protein	113.87	4.13923	0.246941	16.7621	4.62306e-63	5.3615e-61
CIKOCLFN_02654	CIKOCLFN_02654	hypothetical protein	56.2394	4.12113	0.829953	4.9655	6.85256e-07	1.93068e-06
CIKOCLFN_04130	yjdO	putative protein	83.0343	4.10939	0.582696	7.05238	1.75883e-12	8.85813e-12
CIKOCLFN_02628	yfjJ	CP4-57 prophage; predicted protein	119.078	4.10524	0.482623	8.5061	1.79882e-17	1.41369e-16
CIKOCLFN_02357	yfdO	CPS-53 (KpLE1) prophage; predicted defective phage replication protein O	7.5186	4.09346	0.814182	5.02769	4.96415e-07	1.42769e-06
CIKOCLFN_01369	StfR*	hypothetical protein	128.307	4.09196	0.341496	11.9825	4.39143e-33	1.13516e-31
CIKOCLFN_00308	ykgH	putative inner membrane protein	131.661	4.09146	0.387551	10.5572	4.70489e-26	7.03438e-25
CIKOCLFN_04117	adiY	AdiY DNA-binding transcriptional activator	323.178	4.08295	0.437801	9.32605	1.09889e-20	1.10688e-19
CIKOCLFN_01470	yddK	putative protein	10.6686	4.08292	1.33795	3.05162	0.00227612	0.00407461
CIKOCLFN_03570	yiaM	2,3-diketo-L-gulonate:Na+ symporter - membrane subunit	22.9869	4.05028	0.66191	6.11907	9.41214e-10	3.58045e-09
CIKOCLFN_01933	CIKOCLFN_01933	hypothetical protein	48.5033	4.03751	0.63004	6.40833	1.47124e-10	6.07029e-10
CIKOCLFN_01375	ompN_1	outer membrane pore protein N, non-specific	129.822	4.02927	0.34929	11.5356	8.72653e-31	2.0132e-29
CIKOCLFN_00613	citF	citrate lyase, citrate-ACP transferase alpha subunit	129.141	4.02088	0.32453	12.3899	2.96596e-35	8.89996e-34
CIKOCLFN_02454	eutG	putative alcohol dehydrogenase in ethanolamine utilization	173.634	4.01208	0.384734	10.4282	1.84395e-25	2.61135e-24
CIKOCLFN_02050	wcaF	putative acyl transferase	53.0541	4.00828	0.464546	8.6284	6.2218e-18	5.10473e-17
CIKOCLFN_01548	nohA	Qin prophage; predicted packaging protein	128.736	4.00617	0.351554	11.3956	4.39798e-30	9.38893e-29
CIKOCLFN_01317	ycjV	putative sugar transporter subunit: ATP-binding component of ABC superfamily protein	97.5393	3.99927	0.683501	5.85116	4.8817e-09	1.70304e-08
CIKOCLFN_00267	yagA	CP4-6 prophage; predicted DNA-binding transcriptional regulator	82.3002	3.98935	0.358331	11.1331	8.65394e-29	1.62157e-27
CIKOCLFN_03898	rhaA	L-rhamnose isomerase	193.444	3.97021	0.248263	15.992	1.45357e-57	1.29943e-55
CIKOCLFN_00041	fixX	putative ferredoxin possibly involved in anaerobic carnitine metabolism	47.3312	3.96574	0.462772	8.56953	1.03909e-17	8.34971e-17
CIKOCLFN_03126	agaC	galactosamine PTS permease - cryptic	62.3279	3.95606	0.487381	8.11698	4.77935e-16	3.34009e-15
CIKOCLFN_04102	phnG	PhnG subunit of methylphosphonate degradation complex	33.7555	3.94866	0.499949	7.89814	2.83103e-15	1.86318e-14
CIKOCLFN_00536	ybcK	DLP12 prophage; predicted recombinase	205.711	3.94805	0.340332	11.6006	4.09231e-31	9.64842e-30
CIKOCLFN_03717	bglB	6-phospho-beta-glucosidase B; cryptic	224.626	3.93796	0.301764	13.0498	6.37121e-39	2.50815e-37
CIKOCLFN_00527	sfmF	putative fimbrial-like adhesin protein	48.4262	3.93386	0.539065	7.29756	2.93027e-13	1.57962e-12
CIKOCLFN_01503	ydeR	putative fimbrial-like adhesin protein	55.7908	3.93238	0.575538	6.83254	8.34225e-12	3.88249e-11
CIKOCLFN_03125	agaB	galactosamine PTS permease - cryptic	63.5973	3.92814	0.47951	8.192	2.56931e-16	1.83443e-15
CIKOCLFN_00775	uvrB	DNA repair; excision nuclease subunit B	16593	3.92256	0.143898	27.2593	1.28979e-163	6.14941e-161
CIKOCLFN_04129	yjdK	putative protein	183.17	3.9183	0.448322	8.73992	2.33275e-18	1.99399e-17
CIKOCLFN_04100	phnI	PhnI subunit of methylphosphonate degradation complex	114.755	3.89306	0.314251	12.3884	3.02172e-35	9.00431e-34
CIKOCLFN_04096	phnM	RPnTP hydrolase	161.008	3.87227	0.304778	12.7052	5.53246e-37	1.93007e-35
CIKOCLFN_00279	yagM	CP4-6 prophage; predicted protein	125.011	3.85591	0.28739	13.417	4.81021e-41	2.08491e-39
CIKOCLFN_02652	ygaQ_1	hypothetical protein	10.0645	3.84578	0.829488	4.63633	3.54655e-06	9.16761e-06
CIKOCLFN_00131	yadL	hypothetical protein	105.436	3.83256	0.33981	11.2785	1.67494e-29	3.34287e-28
CIKOCLFN_01027	ycdU	putative inner membrane protein	58.1361	3.82496	0.389301	9.8252	8.77022e-23	1.03728e-21
CIKOCLFN_01696	ydiF	fused predicted acetyl-CoA:acetoacetyl-CoA transferase: alpha subunit/beta subunit	176.614	3.78536	0.243699	15.5329	2.07755e-54	1.62087e-52
CIKOCLFN_02361	yfdS	CPS-53 (KpLE1) prophage; predicted protein	40.6568	3.78279	0.421521	8.97415	2.85555e-19	2.59601e-18
CIKOCLFN_03432	yrhD	hypothetical protein	25.5387	3.77633	0.627593	6.01717	1.77497e-09	6.5772e-09
CIKOCLFN_00318	yahF	putative acyl-CoA synthetase with NAD(P)-binding domain and succinyl-CoA synthetase domain protein	253.707	3.77098	0.480062	7.85519	3.9917e-15	2.58737e-14
CIKOCLFN_02981	yghT	putative protein with nucleoside triphosphate hydrolase domain protein	42.3215	3.76869	0.506975	7.43368	1.05615e-13	5.98668e-13
CIKOCLFN_04035	CIKOCLFN_04035	hypothetical protein	20.1802	3.76281	0.714067	5.26955	1.3676e-07	4.18914e-07
CIKOCLFN_02618	bamE	Outer Membrane Protein Assembly Complex - BamE subunit	22715	3.74991	0.215635	17.3901	9.80154e-68	1.31433e-65
CIKOCLFN_03871	yihR	putative aldose-1-epimerase	298.488	3.74778	0.335983	11.1547	6.79519e-29	1.2845e-27
CIKOCLFN_00331	prpC	2-methylcitrate synthase	145.563	3.74668	0.470854	7.95718	1.75998e-15	1.18186e-14
CIKOCLFN_00134	yadV	putative pilin chaperone similar to PapD	67.4866	3.73938	0.513499	7.28217	3.28504e-13	1.76643e-12
CIKOCLFN_00528	fimZ_1	FimZ transcriptional regulator	91.2985	3.73822	0.528757	7.06982	1.55129e-12	7.84051e-12
CIKOCLFN_00042	yaaU	YaaU	126.322	3.7132	0.349958	10.6104	2.66589e-26	4.11487e-25
CIKOCLFN_01145	CIKOCLFN_01145	hypothetical protein	54.6471	3.70409	0.495975	7.46831	8.123e-14	4.66611e-13
CIKOCLFN_04369	yjjQ	putative DNA-binding transcriptional regulator	39.9296	3.69509	0.543162	6.80292	1.02519e-11	4.74039e-11
CIKOCLFN_01546	tfaQ	Qin prophage; predicted tail fibre assembly protein	285.399	3.68832	0.329509	11.1934	4.39451e-29	8.53251e-28
CIKOCLFN_00280	ykgV	Protein YkgV	22.8551	3.66059	0.554253	6.60455	3.98733e-11	1.74055e-10
CIKOCLFN_01363	rzpR	Rac prophage; predicted defective peptidase	270.404	3.65838	0.270104	13.5443	8.56036e-42	3.86658e-40
CIKOCLFN_03868	yihO	YihO GPH transporter	211.981	3.65693	0.21631	16.906	4.06562e-64	5.13106e-62
CIKOCLFN_01353	kilR	Rac prophage; inhibitor of FtsZ, killing protein	33.8685	3.64491	0.683817	5.33025	9.80797e-08	3.0475e-07
CIKOCLFN_01146	CIKOCLFN_01146	hypothetical protein	47.06	3.63718	0.363793	9.99792	1.55634e-23	1.91904e-22
CIKOCLFN_00135	yadN	putative fimbrial-like adhesin protein	47.317	3.63603	0.409931	8.86984	7.32528e-19	6.50782e-18
CIKOCLFN_02455	eutJ	putative chaperonin, ethanolamine utilization protein	89.4157	3.6306	0.436121	8.32476	8.44989e-17	6.26226e-16
CIKOCLFN_02653	ygaQ_2	hypothetical protein	24.4482	3.62386	0.577463	6.27548	3.48559e-10	1.38745e-09
CIKOCLFN_00371	yaiV	putative DNA-binding transcriptional regulator	52.8035	3.62371	0.471933	7.67845	1.61029e-14	9.88519e-14
CIKOCLFN_00523	sfmA	putative fimbrial-like adhesin protein	111.538	3.61302	0.476936	7.57548	3.57791e-14	2.14126e-13
CIKOCLFN_03882	yiiE	putative transcriptional regulator	38.4177	3.61025	0.533529	6.76674	1.31714e-11	6.01259e-11
CIKOCLFN_02507	CIKOCLFN_02507	hypothetical protein	8.14214	3.60873	1.05213	3.42992	0.000603768	0.00116649
CIKOCLFN_00278	yagL	CP4-6 prophage; DNA-binding protein	262.775	3.60428	0.227688	15.8299	1.93593e-56	1.62883e-54
CIKOCLFN_02045	cpsB	mannose-1-phosphate guanylyltransferase	248.186	3.60193	0.221877	16.2339	2.90423e-59	2.83228e-57
CIKOCLFN_01846	CIKOCLFN_01846	hypothetical protein	1597.53	3.59855	0.25972	13.8555	1.17836e-43	6.01945e-42
CIKOCLFN_00232	prfB_1	Peptide chain release factor 2	91.8013	3.59241	0.35231	10.1967	2.05054e-24	2.68259e-23
CIKOCLFN_02043	wcaJ	putative colanic acid biosynthsis UDP-glucose lipid carrier transferase	117.303	3.59188	0.316017	11.3661	6.16821e-30	1.29111e-28
CIKOCLFN_00332	prpD	2-methylcitrate dehydratase	227.611	3.57437	0.256897	13.9137	5.23312e-44	2.73845e-42
CIKOCLFN_00554	nohB	DLP12 prophage; DNA packaging protein	148.769	3.57075	0.333661	10.7017	9.98806e-27	1.59326e-25
CIKOCLFN_04104	phnE	Phosphate-import permease protein PhnE	57.1854	3.56158	0.511878	6.95787	3.45446e-12	1.67492e-11
CIKOCLFN_01499	ydeO	YdeO DNA-binding transcriptional dual regulator	96.4879	3.56104	0.364023	9.78248	1.33887e-22	1.56542e-21
CIKOCLFN_00505	allB	allantoinase monomer	412.116	3.55571	0.211345	16.8242	1.62277e-63	1.93425e-61
CIKOCLFN_01552	CIKOCLFN_01552	hypothetical protein	36.9053	3.54938	0.598339	5.93206	2.99155e-09	1.0751e-08
CIKOCLFN_04036	CIKOCLFN_04036	hypothetical protein	140.406	3.54547	0.324485	10.9265	8.6149e-28	1.47866e-26
CIKOCLFN_03110	yhaC	putative protein	78.0132	3.53455	0.458607	7.70715	1.28655e-14	8.00083e-14
CIKOCLFN_02457	eutN	putative carboxysome structural protein	38.3329	3.52507	0.67866	5.19416	2.05648e-07	6.1882e-07
CIKOCLFN_02776	ygcG	putative protein	62.6733	3.51941	0.492477	7.14635	8.91186e-13	4.62963e-12
CIKOCLFN_00616	citC	citrate lyase synthetase	97.7074	3.50879	0.434048	8.08388	6.27403e-16	4.35629e-15
CIKOCLFN_02453	eutH	putative inner membrane protein	188.558	3.5066	0.356362	9.83998	7.5724e-23	9.05102e-22
CIKOCLFN_00040	fixC	flavoprotein (electron transport), possibly involved in anaerobic carnitine metabolism	209.68	3.50306	0.290213	12.0707	1.50897e-33	3.97239e-32
CIKOCLFN_00493	ybbC	putative protein	138.733	3.4974	0.347845	10.0545	8.7801e-24	1.10485e-22
CIKOCLFN_01697	ydiO	putative acyl-CoA dehydrogenase	267.699	3.49024	0.216421	16.1271	1.64576e-58	1.56932e-56
CIKOCLFN_03109	yhaB	putative protein	82.7047	3.48337	0.633661	5.49722	3.85826e-08	1.24573e-07
CIKOCLFN_02637	yfjS	CP4-57 prophage; inner membrane lipoprotein YfjS	99.5418	3.48163	0.2793	12.4655	1.15086e-35	3.63112e-34
CIKOCLFN_01144	CIKOCLFN_01144	hypothetical protein	33.0671	3.4604	0.535852	6.45776	1.06264e-10	4.47039e-10
CIKOCLFN_00643	ybeR	putative protein	28.1847	3.45104	0.460273	7.4978	6.48955e-14	3.77326e-13
CIKOCLFN_02046	wcaI	putative colanic biosynthesis glycosyl transferase	113.096	3.44501	0.347262	9.92048	3.3911e-23	4.13387e-22
CIKOCLFN_03054	ttdB	L-tartrate dehydratase, beta subunit	41.5248	3.43845	0.451223	7.62029	2.53101e-14	1.53181e-13
CIKOCLFN_00998	yccE	putative protein	176.778	3.43361	0.32481	10.5711	4.05521e-26	6.14873e-25
CIKOCLFN_01318	ompG	outer membrane porin OmpG	89.8936	3.42981	0.27946	12.273	1.2652e-34	3.66821e-33
CIKOCLFN_04041	lexA	LexA DNA-binding transcriptional repressor	14749	3.39801	0.211737	16.0483	5.8792e-58	5.36758e-56
CIKOCLFN_02044	cpsG	phosphomannomutase	263.301	3.39301	0.236513	14.346	1.12942e-46	6.73104e-45
CIKOCLFN_00361	CIKOCLFN_00361	hypothetical protein	56.8652	3.39244	0.505287	6.71389	1.89505e-11	8.52375e-11
CIKOCLFN_04080	sdsP	SdsRQP multidrug efflux transport system - predicted outer membrane factor	112.293	3.38058	0.376002	8.99085	2.4532e-19	2.25144e-18
CIKOCLFN_02717	hycF	formate hydrogenlyase complex iron-sulfur protein	111.597	3.3739	0.333264	10.1238	4.333e-24	5.55012e-23
CIKOCLFN_03476	yhiJ	putative protein	376.401	3.37222	0.230856	14.6075	2.51685e-48	1.63634e-46
CIKOCLFN_03583	yiaY	putative Fe-containing alcohol dehydrogenase	73.1956	3.3611	0.304426	11.0408	2.42973e-28	4.41779e-27
CIKOCLFN_02456	eutE	putative aldehyde dehydrogenase, ethanolamine utilization protein	199.14	3.35736	0.375305	8.9457	3.69604e-19	3.33889e-18
CIKOCLFN_01175	umuD	SOS mutagenesis; error-prone repair; processed to UmuD'; forms complex with UmuC	281.301	3.35683	0.245689	13.6629	1.6901e-42	7.85413e-41
CIKOCLFN_01053	yceO	small protein involved in biofilm formation and acid stress response	16.5195	3.35198	0.630131	5.31949	1.04056e-07	3.22385e-07
CIKOCLFN_00553	ybcW	DLP12 prophage; predicted protein	424.564	3.331	0.270335	12.3218	6.91499e-35	2.01852e-33
CIKOCLFN_03716	bglH	carbohydrate-specific outer membrane porin, cryptic	229.336	3.3272	0.287521	11.572	5.71216e-31	1.33939e-29
CIKOCLFN_02272	yfbN	putative protein	69.6167	3.32508	0.323028	10.2935	7.539e-25	1.03354e-23
CIKOCLFN_02858	ygeM	putative protein	22.4607	3.32168	0.676788	4.90801	9.20062e-07	2.5603e-06
CIKOCLFN_04101	phnH	PhnH subunit of methylphosphonate degradation complex	71.5813	3.31903	0.427801	7.75836	8.60379e-15	5.4533e-14
CIKOCLFN_02982	pitB	phosphate transporter	210.179	3.318	0.328665	10.0954	5.79067e-24	7.39516e-23
CIKOCLFN_00513	CIKOCLFN_00513	hypothetical protein	96.7016	3.31762	0.303399	10.9348	7.85509e-28	1.36462e-26
CIKOCLFN_01551	cspI	Qin prophage; cold shock protein	395.507	3.31166	0.551392	6.00601	1.90144e-09	7.01554e-09
CIKOCLFN_04256	CIKOCLFN_04256	hypothetical protein	96.1502	3.31067	0.315457	10.4948	9.12573e-26	1.32741e-24
CIKOCLFN_00713	ybgQ	putative outer membrane usher protein	148.016	3.31051	0.225362	14.6898	7.49732e-49	4.94939e-47
CIKOCLFN_02929	yggP	putative dehydrogenase	370.579	3.30542	0.26764	12.3503	4.85572e-35	1.43696e-33
CIKOCLFN_04219	ytfI	putative protein	216.078	3.30252	0.410159	8.0518	8.15879e-16	5.61047e-15
CIKOCLFN_02049	gmd	GDP-mannose 4,6-dehydratase	230.228	3.30011	0.183243	18.0094	1.6427e-72	2.61067e-70
CIKOCLFN_00130	yadK	putative fimbrial-like adhesin protein	88.3232	3.29826	0.376507	8.76015	1.94997e-18	1.68356e-17
CIKOCLFN_04134	cadB	cadaverine:H+ symporter / lysine:cadaverine antiporter	115.261	3.296	0.287757	11.4541	2.2423e-30	5.0113e-29
CIKOCLFN_04105	phnD	phosphonate ABC transporter - periplasmic binding protein	93.2875	3.29017	0.391358	8.40707	4.20387e-17	3.22121e-16
CIKOCLFN_04362	yjjN	putative L-galactonate oxidoreductase	181.667	3.28774	0.226435	14.5196	9.1068e-48	5.83243e-46
CIKOCLFN_02856	ygeK	putative DNA-binding transcriptional regulator	17.9213	3.28605	0.585795	5.60956	2.02841e-08	6.71597e-08
CIKOCLFN_02627	yfjI	CP4-57 prophage; predicted protein	192.822	3.28173	0.281348	11.6643	1.93982e-31	4.59876e-30
CIKOCLFN_02721	hycB	hydrogenase 3, Fe-S subunit	83.1733	3.27994	0.301329	10.8849	1.36051e-27	2.28939e-26
CIKOCLFN_03038	yqiG	putative membrane protein	345.731	3.27752	0.234916	13.9519	3.06244e-44	1.62234e-42
CIKOCLFN_01787	yeaI	putative diguanylate cyclase	109.845	3.27724	0.486472	6.73676	1.61956e-11	7.35402e-11
CIKOCLFN_00935	elfD	putative periplasmic pilin chaperone	66.4598	3.26026	0.431981	7.54723	4.44603e-14	2.63144e-13
CIKOCLFN_00543	ylcG	DLP12 prophage; small protein	7.3836	3.2599	1.16948	2.78748	0.00531197	0.00901292
CIKOCLFN_02930	cmtA	mannitol PTS permease (cryptic) - CmtA subunit	135.182	3.25944	0.308518	10.5648	4.33682e-26	6.52958e-25
CIKOCLFN_01505	ydeT	putative protein	101.137	3.25753	0.470486	6.92375	4.39829e-12	2.09701e-11
CIKOCLFN_02452	eutA	reactivating factor for ethanolamine ammonia-lyase EutBC	147.286	3.25545	0.306654	10.616	2.50958e-26	3.88758e-25
CIKOCLFN_04346	CIKOCLFN_04346	hypothetical protein	39.0617	3.25537	0.626342	5.19743	2.02064e-07	6.09315e-07
CIKOCLFN_01056	dinI	DNA damage-inducible protein I	2844.85	3.25139	0.374803	8.67495	4.13748e-18	3.46757e-17
CIKOCLFN_01371	tfaR	Rac prophage; predicted tail fiber assembly protein	170.586	3.24469	0.270365	12.0012	3.50352e-33	9.11128e-32
CIKOCLFN_04071	nrfC	formate-dependent nitrite reductase, 4Fe-4S subunit	63.1251	3.23856	0.442959	7.31118	2.648e-13	1.43286e-12
CIKOCLFN_01848	yebF	putative protein	7233.08	3.22855	0.15476	20.8616	1.19526e-96	3.20553e-94
CIKOCLFN_02722	hycA	regulator of the transcriptional regulator FhlA	87.961	3.22082	0.5066	6.35772	2.04774e-10	8.34461e-10
CIKOCLFN_02112	CIKOCLFN_02112	hypothetical protein	20.5259	3.22041	0.648361	4.967	6.7996e-07	1.91954e-06
CIKOCLFN_02104	yehB	putative outer membrane usher protein	184.314	3.2137	0.444981	7.2221	5.11895e-13	2.70177e-12
CIKOCLFN_02718	hycE	hydrogenase 3, large subunit	285.598	3.20914	0.263689	12.1702	4.48192e-34	1.24883e-32
CIKOCLFN_02384	ypdE	broad-specificity examinopeptidase	125.021	3.20697	0.310853	10.3167	5.92286e-25	8.30555e-24
CIKOCLFN_02055	wcaA	putative colanic acid biosynthesis glycosyl transferase	77.5967	3.2038	0.362767	8.83156	1.03226e-18	9.11403e-18
CIKOCLFN_00700	ybfL	putative transposase; receptor protein	119.043	3.19178	0.343369	9.29546	1.46568e-20	1.46262e-19
CIKOCLFN_02056	wzc	tyrosine kinase involved in colanic acid biosynthesis	158.912	3.18014	0.271933	11.6946	1.35894e-31	3.23956e-30
CIKOCLFN_01351	racC	Rac prophage; predicted protein	50.9585	3.17874	0.366857	8.66479	4.5235e-18	3.77633e-17
CIKOCLFN_02057	wzb	tyrosine phosphatase	13.5382	3.17621	0.558687	5.68513	1.30711e-08	4.40252e-08
CIKOCLFN_02353	CIKOCLFN_02353	hypothetical protein	100.184	3.16521	0.363529	8.70689	3.12322e-18	2.63814e-17
CIKOCLFN_02270	yfbL	putative peptidase	57.6802	3.15894	0.34111	9.26077	2.02969e-20	2.01141e-19
CIKOCLFN_00302	CIKOCLFN_00302	hypothetical protein	159.343	3.15678	0.324705	9.72198	2.42998e-22	2.78055e-21
CIKOCLFN_01176	umuC	SOS mutagenesis and repair	565.507	3.15476	0.15311	20.6045	2.49838e-94	6.30621e-92
CIKOCLFN_00132	yadM	putative fimbrial-like adhesin protein	131.456	3.15046	0.272834	11.5472	7.6294e-31	1.76961e-29
CIKOCLFN_02760	cysH	3'-phospho-adenylylsulfate reductase	761.108	3.14872	0.509636	6.17838	6.47627e-10	2.51718e-09
CIKOCLFN_02996	yqhI	Protein YqhI	9.87193	3.14728	0.831275	3.78609	0.000153035	0.000320642
CIKOCLFN_00230	yafP	putative acyltransferase with acyl-CoA N-acyltransferase domain protein	204.424	3.14143	0.28013	11.2142	3.47379e-29	6.80641e-28
CIKOCLFN_04023	CIKOCLFN_04023	hypothetical protein	38.9306	3.13282	0.533982	5.86691	4.43998e-09	1.55653e-08
CIKOCLFN_02371	yfdE	putative CoA transferase, NAD(P)-binding	193.396	3.1292	0.206193	15.1761	5.09518e-52	3.58417e-50
CIKOCLFN_02859	CIKOCLFN_02859	hypothetical protein	40.3535	3.12675	0.481653	6.49171	8.48683e-11	3.59496e-10
CIKOCLFN_04030	CIKOCLFN_04030	hypothetical protein	7.81021	3.12613	0.891272	3.5075	0.000452347	0.000889152
CIKOCLFN_02719	hycD	hydrogenase 3, membrane subunit	94.0464	3.10813	0.29138	10.6669	1.45324e-26	2.27586e-25
CIKOCLFN_02853	ygeH	putative transcriptional regulator	71.8624	3.09805	0.41064	7.54444	4.54242e-14	2.68478e-13
CIKOCLFN_01885	cheB	Protein-glutamate methylesterase/protein-glutamine glutaminase	100.7	3.09316	0.351943	8.78879	1.51184e-18	1.31322e-17
CIKOCLFN_01162	CIKOCLFN_01162	hypothetical protein	377.202	3.08786	0.209634	14.7298	4.15067e-49	2.78289e-47
CIKOCLFN_02362	yfdT	CPS-53 (KpLE1) prophage; predicted protein	118.439	3.08218	0.373399	8.25439	1.52675e-16	1.11417e-15
CIKOCLFN_02646	yfjZ	CP4-57 prophage; predicted antitoxin of the YpjF-YfjZ toxin-antitoxin system	38.3147	3.0771	0.380718	8.08237	6.35187e-16	4.40321e-15
CIKOCLFN_03575	sgbU	putative L-xylulose 5-phosphate 3-epimerase	169.265	3.07165	0.279795	10.9782	4.86331e-28	8.6591e-27
CIKOCLFN_03897	rhaD	rhamnulose-1-phosphate aldolase monomer	173.381	3.06036	0.316038	9.68353	3.54257e-22	4.0003e-21
CIKOCLFN_00685	CIKOCLFN_00685	hypothetical protein	45.6926	3.05569	0.472756	6.46356	1.02271e-10	4.30664e-10
CIKOCLFN_02114	yehK	putative protein	20.5428	3.04474	0.783182	3.88765	0.00010122	0.000217059
CIKOCLFN_01006	rutD	putative aminoacrylate hydrolase	72.5736	3.0181	0.350019	8.62269	6.54021e-18	5.34553e-17
CIKOCLFN_02048	fcl	GDP-fucose synthase	95.3292	3.01347	0.440762	6.83695	8.08953e-12	3.77306e-11
CIKOCLFN_00525	sfmD	putative outer membrane export usher protein	233.265	2.99983	0.245192	12.2346	2.02985e-34	5.76826e-33
CIKOCLFN_01150	stfE	e14 prophage; predicted side tail fiber protein fragment	41.5101	2.99953	0.528701	5.67339	1.40003e-08	4.69704e-08
CIKOCLFN_03574	sgbH	3-keto-L-gulonate 6-phosphate decarboxylase	134.226	2.98725	0.291829	10.2363	1.36359e-24	1.8228e-23
CIKOCLFN_04012	arpA_2	regulator of acetyl CoA synthetase	467.002	2.97088	0.433722	6.84975	7.39805e-12	3.46562e-11
CIKOCLFN_00033	caiD	crotonobetainyl-CoA hydratase	293.187	2.96383	0.265934	11.145	7.57534e-29	1.42569e-27
CIKOCLFN_02372	yfdV	YfdV AEC Transporter	124.189	2.95288	0.402052	7.34452	2.06501e-13	1.13311e-12
CIKOCLFN_02916	argK	GTPase that interacts with methylmalonyl-CoA mutase	126.551	2.95229	0.244109	12.0942	1.13408e-33	3.04147e-32
CIKOCLFN_03580	CIKOCLFN_03580	hypothetical protein	23.4344	2.95159	0.838966	3.51812	0.000434609	0.000857035
CIKOCLFN_00542	rusA	endodeoxyribonuclease RUS (Holliday junction resolvase)	25.2101	2.95012	0.528972	5.57709	2.4458e-08	8.02364e-08
CIKOCLFN_01349	recT	recombinase, DNA renaturation	302.512	2.9485	0.168627	17.4853	1.85306e-68	2.565e-66
CIKOCLFN_00610	citT	citrate:succinate antiporter	166.927	2.94776	0.256985	11.4706	1.8547e-30	4.16676e-29
CIKOCLFN_03251	acrE	AcrEF-TolC multidrug efflux transport system - membrane fusion protein	98.7217	2.94405	0.243062	12.1123	9.08633e-34	2.46769e-32
CIKOCLFN_03128	agaI	putative galactosamine-6-phosphate isomerase	103.79	2.94389	0.352776	8.34493	7.1256e-17	5.3642e-16
CIKOCLFN_03811	yigG	inner membrane protein	52.2687	2.94193	0.401673	7.32419	2.40344e-13	1.31044e-12
CIKOCLFN_02004	sbmC	DNA gyrase inhibitor	2306.72	2.94026	0.28051	10.4818	1.04694e-25	1.51771e-24
CIKOCLFN_02487	hyfD	hydrogenase 4, component D	96.2675	2.93264	0.413407	7.09382	1.30456e-12	6.67206e-12
CIKOCLFN_02336	yfcS	putative periplasmic pilus chaperone	32.4516	2.9293	0.411793	7.11353	1.13115e-12	5.81288e-12
CIKOCLFN_02855	CIKOCLFN_02855	hypothetical protein	17.1875	2.92664	0.938171	3.11952	0.00181146	0.00328251
CIKOCLFN_03039	yqiH	putative membrane protein	104.73	2.92083	0.381335	7.65947	1.86698e-14	1.13957e-13
CIKOCLFN_02720	hycC	hydrogenase 3, membrane subunit	152.928	2.91274	0.271773	10.7175	8.4218e-27	1.34843e-25
CIKOCLFN_01005	rutE	putative malonic semialdehyde reductase	89.8025	2.90933	0.407759	7.13493	9.68387e-13	5.01854e-12
CIKOCLFN_03715	yieL	putative xylanase	249.622	2.90445	0.216419	13.4205	4.58699e-41	2.00845e-39
CIKOCLFN_00037	caiT	L-carnitine : gamma-butyrobetaine antiporter	99.5868	2.8958	0.313682	9.23167	2.66453e-20	2.62839e-19
CIKOCLFN_02917	scpB	methylmalonyl-CoA decarboxylase	158.168	2.88807	0.249846	11.5594	6.61508e-31	1.54268e-29
CIKOCLFN_03895	frvA	PTS permease - unknown specificity	32.8363	2.87703	0.443063	6.4935	8.3864e-11	3.55593e-10
CIKOCLFN_01149	tfaE	e14 prophage; predicted tail fiber assembly protein	71.116	2.87664	0.41224	6.97807	2.99267e-12	1.46426e-11
CIKOCLFN_02644	yfjY	CP4-57 prophage; predicted DNA repair protein	35.4132	2.87405	0.428508	6.70711	1.98516e-11	8.89178e-11
CIKOCLFN_01692	ydiM	putative transporter	59.3686	2.86448	0.441595	6.48666	8.77576e-11	3.71369e-10
CIKOCLFN_03610	yibD	putative glycosyl transferase	272.941	2.863	0.300564	9.52544	1.64342e-21	1.7763e-20
CIKOCLFN_02385	ypdF	aminopeptidase	86.9578	2.85829	0.343965	8.30983	9.5839e-17	7.06607e-16
CIKOCLFN_00347	mhpC	2-hydroxy-6-ketonona-2,4-dienedioate hydrolase	201.157	2.855	0.300742	9.49318	2.24087e-21	2.386e-20
CIKOCLFN_02871	ygeY	putative peptidase	330.472	2.84598	0.230868	12.3273	6.45425e-35	1.89693e-33
CIKOCLFN_00512	CIKOCLFN_00512	hypothetical protein	148.828	2.8428	0.271327	10.4774	1.09724e-25	1.58528e-24
CIKOCLFN_00511	fdrA	putative acyl-CoA synthetase with NAD(P)-binding Rossmann-fold domain protein	120.848	2.83858	0.27781	10.2177	1.65249e-24	2.1818e-23
CIKOCLFN_01352	ydaE	Rac prophage; zinc-binding protein	9.67829	2.83722	0.707879	4.00805	6.12212e-05	0.000135134
CIKOCLFN_02082	gatR_1	negative DNA-binding transcriptional regulator of galactitol metabolism	31.6635	2.832	0.415594	6.81434	9.46995e-12	4.38355e-11
CIKOCLFN_00364	tauC	taurine ABC transporter - membrane subunit	51.8721	2.82928	0.342079	8.27084	1.3302e-16	9.77377e-16
CIKOCLFN_03040	yqiI	protein involved in detoxification of methylglyoxal	237.421	2.82259	0.322947	8.7401	2.32909e-18	1.99399e-17
CIKOCLFN_01576	ydfE	Qin prophage; predicted protein	122.441	2.81926	0.300294	9.38833	6.09615e-21	6.22824e-20
CIKOCLFN_01373	ynaE	Rac prophage; cold shock protein, function unknown	324.879	2.81622	0.473732	5.94477	2.76852e-09	9.99976e-09
CIKOCLFN_00227	dinB	DNA polymerase IV (Y-family DNA polymerase; translesion DNA synthesis)	1555.69	2.8077	0.195563	14.357	9.62596e-47	5.8176e-45
CIKOCLFN_01999	cbeA	CP4-44 prophage; antitoxin of the CbtA-CbeA toxin-antitoxin system	60.5067	2.8056	0.341689	8.21097	2.19411e-16	1.57704e-15
CIKOCLFN_01701	ydiS	putative flavoprotein	142.019	2.80495	0.251976	11.1318	8.78245e-29	1.6385e-27
CIKOCLFN_01702	ydiT	putative ferredoxin	37.4067	2.79501	0.447223	6.2497	4.11254e-10	1.62644e-09
CIKOCLFN_03571	yiaN	2,3-diketo-L-gulonate:Na+ symporter - membrane subunit	71.3161	2.79291	0.315212	8.86041	7.97203e-19	7.06777e-18
CIKOCLFN_03071	CIKOCLFN_03071	hypothetical protein	130.655	2.79189	0.257333	10.8493	2.00933e-27	3.35487e-26
CIKOCLFN_01159	ymgC	protein involved in biofilm formation	105.952	2.79119	0.585598	4.76638	1.87561e-06	5.03644e-06
CIKOCLFN_02488	hyfE	hydrogenase 4, component E	52.737	2.78893	0.367756	7.58363	3.36014e-14	2.01374e-13
CIKOCLFN_03053	ttdA	L-tartrate dehydratase, alpha subunit	80.3556	2.78542	0.378577	7.3576	1.8725e-13	1.03543e-12
CIKOCLFN_00350	mhpE	4-hydroxy-2-ketovalerate aldolase	271.316	2.7854	0.24569	11.3371	8.59767e-30	1.77368e-28
CIKOCLFN_02928	yggF	fructose-1,6-bisphosphatase	178.838	2.78475	0.304628	9.14147	6.16083e-20	5.90092e-19
CIKOCLFN_01256	yciG	putative protein	114.192	2.78193	0.324783	8.56551	1.07599e-17	8.61396e-17
CIKOCLFN_00349	mhpF	acetaldehyde dehydrogenase 2	265.123	2.76755	0.193878	14.2747	3.14567e-46	1.82407e-44
CIKOCLFN_00726	mngA	2-O-alpha-mannosyl-D-glycerate PTS permease	142.118	2.76319	0.299805	9.21663	3.06577e-20	2.98982e-19
CIKOCLFN_02854	ygeI	putative protein	17.5241	2.76141	0.633463	4.35924	1.30517e-05	3.13402e-05
CIKOCLFN_02980	yghS	putative protein with nucleoside triphosphate hydrolase domain protein	58.9648	2.7609	0.325822	8.47364	2.37847e-17	1.84891e-16
CIKOCLFN_02486	hyfC	hydrogenase 4, component C	40.3629	2.75829	0.425871	6.47683	9.36703e-11	3.95999e-10
CIKOCLFN_02042	wzxC	WzxC	127.354	2.754	0.220312	12.5005	7.42036e-36	2.35858e-34
CIKOCLFN_01544	ydfK	Qin prophage; cold shock gene, predicted DNA-binding transcriptional regulator	430.169	2.75014	0.45679	6.02059	1.73784e-09	6.44517e-09
CIKOCLFN_00038	fixA	putative flavoprotein subunit required for anaerobic carnitine metabolism	145.077	2.7469	0.240405	11.4262	3.09476e-30	6.77532e-29
CIKOCLFN_03654	setC	inner membrane protein SetC - putative arabinose efflux protein	72.3913	2.73977	0.377919	7.24964	4.17896e-13	2.21382e-12
CIKOCLFN_04387	deoC	deoxyribose-phosphate aldolase	4623.95	2.73184	0.198316	13.7752	3.59477e-43	1.75286e-41
CIKOCLFN_04116	adiC	AdiC arginine:agmatine antiporter	215.843	2.73128	0.322492	8.46931	2.46856e-17	1.91548e-16
CIKOCLFN_04084	yjcS	putative alkyl sulfatase	135.174	2.72899	0.279794	9.75355	1.78125e-22	2.0602e-21
CIKOCLFN_00612	citX	apo-citrate lyase phosphoribosyl-dephospho-CoA transferase	27.2298	2.72551	0.524588	5.19552	2.04148e-07	6.15063e-07
CIKOCLFN_01009	rutA	pyrimidine oxygenase	104.161	2.71167	0.497063	5.45538	4.88672e-08	1.56601e-07
CIKOCLFN_03869	yihP	YihP GPH transporter	205.12	2.71103	0.274728	9.86807	5.72554e-23	6.86265e-22
CIKOCLFN_02373	oxc	oxalyl-CoA decarboxylase	275.947	2.71091	0.197492	13.7267	7.02902e-43	3.31446e-41
CIKOCLFN_01886	cheR	chemotaxis protein methyltransferase	74.0342	2.71035	0.43205	6.27325	3.53593e-10	1.40488e-09
CIKOCLFN_02878	ssnA	putative chlorohydrolase/aminohydrolase	108.806	2.70606	0.257237	10.5197	7.01031e-26	1.03372e-24
CIKOCLFN_01026	CIKOCLFN_01026	hypothetical protein	10.1964	2.70072	0.749373	3.60397	0.000313391	0.000631344
CIKOCLFN_02041	wcaK	putative colanic acid biosynthesis pyruvyl transferase	267.888	2.69749	0.217208	12.4189	2.06323e-35	6.3693e-34
CIKOCLFN_02268	elaD	deubiquitinase	144.992	2.69667	0.299689	8.99821	2.2943e-19	2.12632e-18
CIKOCLFN_03579	yiaV	putative membrane fusion protein (MFP) component of efflux pump, signal anchor	162.112	2.68881	0.246103	10.9255	8.70428e-28	1.48805e-26
CIKOCLFN_04065	CIKOCLFN_04065	hypothetical protein	104.319	2.68104	0.450401	5.95257	2.63971e-09	9.55059e-09
CIKOCLFN_00701	ybfD	putative DNA ligase	87.1653	2.67974	0.262712	10.2003	1.97677e-24	2.59398e-23
CIKOCLFN_04022	yjbF	putative lipoprotein	44.09	2.67488	0.370151	7.22644	4.95836e-13	2.62024e-12
CIKOCLFN_02158	rihB	ribonucleoside hydrolase 2 (pyrimidine-specific)	64.0131	2.67307	0.357797	7.47091	7.96417e-14	4.581e-13
CIKOCLFN_03317	gspH	putative protein secretion protein for export	30.6064	2.66922	0.489357	5.45454	4.91009e-08	1.57116e-07
CIKOCLFN_00346	mhpB	3-(2,3-dihydroxyphenyl)propionate dioxygenase monomer	129.072	2.6672	0.308687	8.64046	5.59886e-18	4.63798e-17
CIKOCLFN_03059	rpoD	RNA polymerase, sigma 70 (sigma D) factor	72387.6	2.6644	0.163047	16.3413	5.02091e-60	5.12969e-58
CIKOCLFN_04098	phnK	putative carbon-phosphorous lyase subunit	142.939	2.66141	0.344964	7.71505	1.20934e-14	7.58669e-14
CIKOCLFN_02647	ypjF	CP4-57 prophage; toxin of the YpjF-YfjZ toxin-antitoxin system	144.872	2.66104	0.331082	8.03743	9.17457e-16	6.2788e-15
CIKOCLFN_02761	cysI	sulfite reductase, hemoprotein subunit	1341.55	2.65946	0.529296	5.02452	5.04684e-07	1.44856e-06
CIKOCLFN_00133	htrE	putative outer membrane usher protein	213.104	2.6517	0.250105	10.6024	2.90576e-26	4.46904e-25
CIKOCLFN_00696	ybfB	putative inner membrane protein	98.3833	2.65156	0.368389	7.19773	6.1225e-13	3.21562e-12
CIKOCLFN_01362	ydaW	Rac prophage; predicted DNA-binding protein	170.775	2.65146	0.416158	6.37128	1.87463e-10	7.6756e-10
CIKOCLFN_00693	kdpA	K+ transporting ATPase - K+ channel forming subunit	93.8786	2.64934	0.343691	7.7085	1.27302e-14	7.92822e-14
CIKOCLFN_02732	pphB	protein-tyrosine-phosphatase / phosphoprotein phosphatase	130.736	2.64468	0.420909	6.28327	3.31527e-10	1.32457e-09
CIKOCLFN_01481	bdm	biofilm-dependent modulation protein	78.2967	2.64196	0.333868	7.91319	2.50871e-15	1.65868e-14
CIKOCLFN_00348	mhpD	2-hydroxypentadienoate hydratase	227.165	2.62646	0.286268	9.17485	4.52183e-20	4.35049e-19
CIKOCLFN_01004	rutF	flavin reductase	84.6	2.61709	0.436436	5.99651	2.01606e-09	7.40659e-09
CIKOCLFN_00363	tauB	taurine ABC transporter - ATP binding subunit	53.986	2.61467	0.41677	6.27366	3.52667e-10	1.4025e-09
CIKOCLFN_02335	yfcR	putative fimbrial-like adhesin protein	42.6187	2.61416	0.355337	7.35685	1.88304e-13	1.03933e-12
CIKOCLFN_00351	mhpT	3-hydroxyphenylpropionate / 3-hydroxycinnamate:H+ symporter	201.486	2.61328	0.247244	10.5696	4.12138e-26	6.22706e-25
CIKOCLFN_03899	rhaB	L-rhamnulose kinase	93.9274	2.61077	0.450186	5.79931	6.65887e-09	2.30243e-08
CIKOCLFN_00333	prpE	propionyl-CoA synthetase	295.265	2.60571	0.243721	10.6914	1.1173e-26	1.77567e-25
CIKOCLFN_00229	yafO	ribosome-dependent mRNA interferase, toxin of the YafO-YafN toxin-antitoxin system	233.668	2.60552	0.300666	8.6658	4.48344e-18	3.75018e-17
CIKOCLFN_01105	comR	ComR DNA-binding transcriptional repressor	1848.82	2.59336	0.146972	17.6453	1.10664e-69	1.63745e-67
CIKOCLFN_01459	CIKOCLFN_01459	hypothetical protein	77.401	2.59096	0.335045	7.73317	1.04898e-14	6.59997e-14
CIKOCLFN_03471	yibA_1	putative lyase containing HEAT-repeat protein	52.3581	2.5908	0.329264	7.86847	3.59009e-15	2.34476e-14
CIKOCLFN_01694	ydiB	shikimate dehydrogenase / quinate dehydrogenase	160.682	2.58996	0.300123	8.62964	6.15434e-18	5.05906e-17
CIKOCLFN_02758	casA	Cascade subunit A	219.592	2.58886	0.318044	8.13995	3.95427e-16	2.77705e-15
CIKOCLFN_01350	recE	exonuclease VIII, ds DNA exonuclease, 5' --> 3' specific	609.334	2.58436	0.198369	13.028	8.47632e-39	3.24749e-37
CIKOCLFN_02769	ygcS	YgcS MFS transporter	77.9798	2.58379	0.330766	7.81154	5.64912e-15	3.6288e-14
CIKOCLFN_02550	yphD	YphD/YphE/YphF ABC transporter	192.105	2.58246	0.197942	13.0465	6.65046e-39	2.59428e-37
CIKOCLFN_02484	hyfA	hydrogenase 4, component A	44.066	2.57873	0.483706	5.33121	9.75625e-08	3.03363e-07
CIKOCLFN_02768	ygcR	putative flavoprotein	113.904	2.57557	0.309915	8.31057	9.52456e-17	7.04653e-16
CIKOCLFN_01354	sieB	Rac prophage; phage superinfection exclusion protein	73.8642	2.57403	0.486316	5.29292	1.20377e-07	3.70544e-07
CIKOCLFN_01574	dicB	Qin prophage; cell division inhibition protein	13.7921	2.57398	0.770139	3.34224	0.000831066	0.00157653
CIKOCLFN_01007	rutC	putative aminoacrylate peracid reductase	37.7352	2.57193	0.494398	5.20214	1.97002e-07	5.94471e-07
CIKOCLFN_01148	ymfS	e14 prophage; predicted protein	53.971	2.56838	0.363966	7.05663	1.70584e-12	8.61148e-12
CIKOCLFN_01407	ynbA	YnbA	19.3283	2.5589	0.686902	3.72528	0.000195099	0.00040365
CIKOCLFN_00697	CIKOCLFN_00697	hypothetical protein	267.056	2.55316	0.271546	9.40231	5.33803e-21	5.46671e-20
CIKOCLFN_02333	yfcP	putative fimbrial-like adhesin protein	67.1305	2.54374	0.430406	5.91009	3.41915e-09	1.21453e-08
CIKOCLFN_02645	ypjJ	CP4-57 prophage; predicted protein	16.0954	2.54189	0.669274	3.79798	0.000145879	0.000306246
CIKOCLFN_04106	phnC	phosphonate ABC transporter - ATP binding subunit	53.9812	2.5364	0.350753	7.23129	4.78414e-13	2.53129e-12
CIKOCLFN_00494	CIKOCLFN_00494	hypothetical protein	146.75	2.5266	0.309251	8.17005	3.0825e-16	2.17908e-15
CIKOCLFN_04072	nrfD	formate dependent nitrate reductase - NrfD subunit	80.0605	2.51879	0.408575	6.16481	7.05684e-10	2.72801e-09
CIKOCLFN_00357	lpxD_2	UDP-3-O-(3-hydroxymyristoyl)glucosamine N-acyltransferase	28.6145	2.51549	0.856552	2.93676	0.0033166	0.00579932
CIKOCLFN_00319	CIKOCLFN_00319	hypothetical protein	294.378	2.51512	0.273343	9.20135	3.53468e-20	3.42377e-19
CIKOCLFN_02117	CIKOCLFN_02117	hypothetical protein	80.7273	2.51342	0.342281	7.34314	2.08643e-13	1.1434e-12
CIKOCLFN_00244	ykfH	putative protein	39.7669	2.51004	0.345145	7.27243	3.53077e-13	1.88674e-12
CIKOCLFN_02881	xanQ	xanthine:H+ symporter XanQ	310.425	2.5041	0.264366	9.47207	2.74348e-21	2.89957e-20
CIKOCLFN_01575	ydfD	Qin prophage; predicted protein	13.8908	2.50346	0.713057	3.51088	0.000446627	0.000878714
CIKOCLFN_02884	ygfS	putative oxidoreductase, 4Fe-4S ferredoxin-type subunit	85.3899	2.5029	0.353103	7.08831	1.35759e-12	6.91855e-12
CIKOCLFN_00687	speF	ornithine decarboxylase, degradative	192.144	2.49924	0.242367	10.3118	6.23139e-25	8.65337e-24
CIKOCLFN_03894	frvB	PTS permease - unknown specificity	75.555	2.48971	0.301853	8.24809	1.6095e-16	1.16859e-15
CIKOCLFN_04073	nrfE	formate-dependent nitrite reductase; possible assembly function	107.98	2.47102	0.245398	10.0694	7.54081e-24	9.51695e-23
CIKOCLFN_02666	alaE	L-alanine exporter	3012.77	2.46644	0.478102	5.15882	2.48513e-07	7.4002e-07
CIKOCLFN_00292	ecpB	hypothetical protein	76.1608	2.46334	0.355612	6.92706	4.29689e-12	2.05322e-11
CIKOCLFN_03573	lyxK	L-xylulose kinase	162.145	2.46307	0.255203	9.65141	4.8485e-22	5.40387e-21
CIKOCLFN_04351	symE	toxin-like protein of the SOS response	169.411	2.45642	0.238703	10.2907	7.76295e-25	1.05417e-23
CIKOCLFN_01361	ydaV	Rac prophage; predicted DNA replication protein	85.762	2.44514	0.459801	5.31782	1.05017e-07	3.25128e-07
CIKOCLFN_03572	yiaO	2,3-diketo-L-gulonate:Na+ symporter - periplasmic binding protein	110.375	2.44289	0.348977	7.00015	2.55688e-12	1.26401e-11
CIKOCLFN_02887	yqfG	small predicted membrane protein	6.86006	2.43485	0.841703	2.89276	0.00381869	0.00661526
CIKOCLFN_00039	fixB	putative flavoprotein subunit required for anaerobic carnitine metabolism	166.755	2.43271	0.232798	10.4499	1.46713e-25	2.09151e-24
CIKOCLFN_01676	ydhY	putative 4Fe-4S ferredoxin-type protein	34.6266	2.43231	0.391967	6.20538	5.45637e-10	2.14211e-09
CIKOCLFN_03072	ygjK	glycoside hydrolase	351.638	2.43045	0.192252	12.642	1.23899e-36	4.12132e-35
CIKOCLFN_00365	tauD	taurine dioxygenase monomer	260.629	2.42603	0.213526	11.3617	6.48357e-30	1.35053e-28
CIKOCLFN_03675	yidK	YidK SSS transporter	156.821	2.42284	0.328824	7.3682	1.72948e-13	9.58813e-13
CIKOCLFN_03640	dinD	DNA-damage-inducible protein	1197.01	2.41967	0.247261	9.78592	1.29419e-22	1.52147e-21
CIKOCLFN_01884	yedW_6	putative DNA-binding response regulator in two-component system with YedV	174.766	2.40793	0.255712	9.41655	4.66171e-21	4.80851e-20
CIKOCLFN_02636	ypjK	CP4-57 prophage; predicted inner membrane protein	24.4583	2.4074	0.534983	4.49995	6.79704e-06	1.68493e-05
CIKOCLFN_03312	gspC	putative protein secretion protein for export	90.269	2.4072	0.343137	7.01527	2.29509e-12	1.14382e-11
CIKOCLFN_03569	CIKOCLFN_03569	hypothetical protein	34.3027	2.39901	0.584504	4.10436	4.05438e-05	9.16131e-05
CIKOCLFN_01255	yciF	putative structural protein	357.103	2.38722	0.209387	11.401	4.13312e-30	8.91218e-29
CIKOCLFN_01142	ymfN	e14 prophage; predicted DNA-binding transcriptional regulator	130.119	2.38029	0.267309	8.90465	5.35538e-19	4.78749e-18
CIKOCLFN_02716	hycG	hydrogenase 3 and formate hydrogenlyase complex, HycG subunit	173.459	2.37623	0.295329	8.04604	8.55193e-16	5.87141e-15
CIKOCLFN_04310	yjhR	KpLE2 phage-like element; predicted frameshift suppressor	160.343	2.3705	0.284382	8.33565	7.70755e-17	5.76187e-16
CIKOCLFN_00492	rhsD_1	RhsD protein in rhs element	1076.65	2.37038	0.185644	12.7684	2.46032e-37	8.65347e-36
CIKOCLFN_00032	caiE	putative acyl transferase	226.931	2.3702	0.308749	7.67678	1.63132e-14	1e-13
CIKOCLFN_03470	yhhH	putative protein	37.0788	2.36871	0.416438	5.68804	1.28508e-08	4.33173e-08
CIKOCLFN_02080	yegR	putative protein	144.441	2.36671	0.282878	8.36653	5.93397e-17	4.4987e-16
CIKOCLFN_01406	ydbD	protein involved in detoxification of methylglyoxal	250.599	2.36655	0.307358	7.69964	1.36448e-14	8.44878e-14
CIKOCLFN_04088	alsA	D-allose ABC transporter - ATP binding subunit	575.564	2.3637	0.363985	6.49395	8.36158e-11	3.54892e-10
CIKOCLFN_00699	ybfQ	putative transposase	52.5535	2.36287	0.410547	5.75542	8.64289e-09	2.95511e-08
CIKOCLFN_02879	ygfM	putative oxidoreductase	148.501	2.36258	0.218091	10.833	2.40189e-27	3.99477e-26
CIKOCLFN_04133	cadA	lysine decarboxylase 1	312.331	2.36044	0.230948	10.2207	1.60249e-24	2.12231e-23
CIKOCLFN_00297	ykgR	small membrane protein	33.631	2.35768	0.492511	4.78707	1.69235e-06	4.55577e-06
CIKOCLFN_04321	fimG	fimbrial morphology	237.996	2.35422	0.300972	7.82205	5.19681e-15	3.34326e-14
CIKOCLFN_02383	fryA	fused predicted PTS system enzymes: Hpr component, enzyme I component, enzyme IIA component	368.313	2.35346	0.19903	11.8246	2.91173e-32	7.18059e-31
CIKOCLFN_02053	wcaC	putative colanic acid biosynthesis glycosyl transferase	73.1785	2.34409	0.382727	6.12471	9.08473e-10	3.46371e-09
CIKOCLFN_01078	flgL	flagellar biosynthesis; hook-filament junction protein	547.706	2.34137	0.229077	10.2209	1.59883e-24	2.12231e-23
CIKOCLFN_02250	ais	protein induced by aluminum	55.0928	2.33884	0.519798	4.49951	6.81089e-06	1.68739e-05
CIKOCLFN_00931	ssuD	alkanesulfonate monooxygenase	101.352	2.33695	0.294893	7.92471	2.28678e-15	1.51429e-14
CIKOCLFN_01501	ydeP	acid resistance protein	856.794	2.33214	0.183636	12.6998	5.92539e-37	2.03407e-35
CIKOCLFN_04095	phnN	ribose 1,5-bisphosphokinase	83.5929	2.3191	0.369519	6.27599	3.47408e-10	1.38415e-09
CIKOCLFN_03660	yicO	putative membrane protein with possible relationship to novobiocin and deoxycholate resistance	125.998	2.31713	0.310098	7.47226	7.88317e-14	4.5466e-13
CIKOCLFN_01456	rhsD_2	RhsD protein in rhs element	176.997	2.3147	0.297347	7.78451	6.99838e-15	4.4555e-14
CIKOCLFN_03674	yidJ	putative sulfatase	328.494	2.31406	0.268222	8.6274	6.276e-18	5.13937e-17
CIKOCLFN_01187	ymgE	putative inner membrane protein	152.644	2.31373	0.475009	4.87091	1.11083e-06	3.04769e-06
CIKOCLFN_03763	ilvM	acetohydroxybutanoate synthase / acetolactate synthase	62.4987	2.30585	0.534533	4.31376	1.605e-05	3.8029e-05
CIKOCLFN_02872	hyuA	phenylhydantoinase monomer	197.858	2.30539	0.323956	7.11636	1.10815e-12	5.70155e-12
CIKOCLFN_03714	yieK	putative 6-phosphogluconolactonase	244.873	2.30519	0.217963	10.5761	3.84818e-26	5.85551e-25
CIKOCLFN_01450	mcbR	McbR DNA-binding transcriptional dual regulator	562.492	2.30416	0.459022	5.01972	5.1748e-07	1.48231e-06
CIKOCLFN_02876	mocA	CTP:molybdopterin cytidylyltransferase	715.173	2.30284	0.265431	8.67586	4.10433e-18	3.44651e-17
CIKOCLFN_03102	tdcG	L-serine deaminase III	639.189	2.29207	0.269956	8.49053	2.05692e-17	1.60769e-16
CIKOCLFN_04313	nanC	N-acetylneuraminic acid outer membrane channel	130.354	2.29094	0.335989	6.81852	9.19863e-12	4.27179e-11
CIKOCLFN_03127	agaD	galactosamine PTS permease - cryptic	104.935	2.28561	0.343797	6.64812	2.96851e-11	1.31183e-10
CIKOCLFN_02667	ygaC	putative protein	615.433	2.28116	0.205138	11.1201	1.00129e-28	1.85195e-27
CIKOCLFN_02345	yfdF	putative protein	221.863	2.27976	0.231955	9.82846	8.49037e-23	1.0092e-21
CIKOCLFN_02000	cbtA	CP4-44 prophage; toxin of the CbtA-CbeA toxin-antitoxin system	42.2528	2.27449	0.525572	4.32765	1.50711e-05	3.58879e-05
CIKOCLFN_02003	CIKOCLFN_02003	hypothetical protein	2275.75	2.27295	0.239721	9.48166	2.5028e-21	2.65173e-20
CIKOCLFN_03696	gyrB	DNA gyrase, subunit B	40654.7	2.27186	0.129112	17.596	2.64261e-69	3.77981e-67
CIKOCLFN_02273	yfbO	putative protein	110.829	2.27023	0.265262	8.55845	1.1439e-17	9.12358e-17
CIKOCLFN_04074	nrfF	activator of formate-dependent nitrite reductase complex	19.7083	2.26671	0.500625	4.52775	5.96137e-06	1.49417e-05
CIKOCLFN_03588	yibA_2	putative lyase containing HEAT-repeat protein	475.214	2.26447	0.190301	11.8994	1.19223e-32	3.02713e-31
CIKOCLFN_03433	yrhB	putative protein with chaperone-like activity	104.008	2.26141	0.309771	7.30027	2.87182e-13	1.55143e-12
CIKOCLFN_04188	CIKOCLFN_04188	hypothetical protein	23.7753	2.2581	0.618559	3.65059	0.000261642	0.000532846
CIKOCLFN_02845	CIKOCLFN_02845	hypothetical protein	95.1525	2.25392	0.315562	7.14257	9.16044e-13	4.75302e-12
CIKOCLFN_03093	yqjF	putative quinol oxidase subunit	312.677	2.25369	0.243385	9.25977	2.04867e-20	2.02554e-19
CIKOCLFN_00692	kdpB	K+ transporting ATPase - ATP binding subunit	217.694	2.25247	0.211116	10.6694	1.41575e-26	2.22528e-25
CIKOCLFN_00601	ybdO	putative DNA-binding transcriptional regulator LYSR-type	114.756	2.25246	0.238791	9.43275	3.99485e-21	4.17078e-20
CIKOCLFN_00698	ybfC	putative protein	143.539	2.25141	0.308805	7.29074	3.08263e-13	1.65967e-12
CIKOCLFN_01883	cheZ	CheZ	268.741	2.25059	0.239312	9.40444	5.23058e-21	5.38235e-20
CIKOCLFN_03576	sgbE	L-ribulose-5-phosphate 4-epimerase	187.081	2.24934	0.243938	9.22097	2.94435e-20	2.88291e-19
CIKOCLFN_01887	tap	methyl accepting chemotaxis protein - dipeptide sensing	132.563	2.24558	0.412502	5.4438	5.21572e-08	1.66399e-07
CIKOCLFN_02374	frc	formyl-CoA transferase monomer	270.02	2.24509	0.283265	7.92575	2.26766e-15	1.50394e-14
CIKOCLFN_04081	sdsQ	SdsRQP multidrug efflux transport system - uncharacterised component	188.464	2.24192	0.249592	8.98236	2.65026e-19	2.41963e-18
CIKOCLFN_04339	yjiL	putative ATPase, activator of (R)-hydroxyglutaryl-CoA dehdratase	72.6309	2.23868	0.390917	5.72672	1.02388e-08	3.48689e-08
CIKOCLFN_00212	yafT	putative aminopeptidase	185.761	2.2368	0.257327	8.69243	3.54777e-18	2.985e-17
CIKOCLFN_02551	yphE	YphD/YphE/YphF ABC transporter	254.692	2.23261	0.22929	9.73705	2.09546e-22	2.40417e-21
CIKOCLFN_00544	ybcQ	DLP12 prophage; predicted antitermination protein	120.953	2.2284	0.248367	8.97221	2.90613e-19	2.63084e-18
CIKOCLFN_00262	afuB	AfuB	42.6705	2.22795	0.4589	4.85498	1.20401e-06	3.29281e-06
CIKOCLFN_01003	rutG	putative xanthine/uracil transporter	340.739	2.22424	0.271288	8.1988	2.42796e-16	1.73929e-15
CIKOCLFN_01254	CIKOCLFN_01254	hypothetical protein	471.74	2.22019	0.318961	6.9607	3.38584e-12	1.64537e-11
CIKOCLFN_01578	intQ	Qin prophage; predicted defective integrase	189.504	2.21428	0.165204	13.4033	5.78365e-41	2.48177e-39
CIKOCLFN_01549	ydfO	Qin prophage; predicted protein	45.6044	2.21121	0.570715	3.87445	0.000106864	0.000228022
CIKOCLFN_03124	kbaY	tagatose-1,6-bisphosphate aldolase 1	100.639	2.21115	0.267957	8.25188	1.55917e-16	1.13589e-15
CIKOCLFN_01945	fliP	flagellar biosynthesis protein FliP	56.0045	2.20815	0.346858	6.36614	1.93845e-10	7.92934e-10
CIKOCLFN_01944	fliO	flagellar biosynthesis protein FliO	18.2922	2.20709	0.523451	4.21643	2.48205e-05	5.75391e-05
CIKOCLFN_02359	yfdQ	CPS-53 (KpLE1) prophage; predicted protein	180.135	2.20642	0.288872	7.63806	2.20515e-14	1.34408e-13
CIKOCLFN_03318	gspI	putative protein secretion protein for export	24.2506	2.20641	0.355812	6.20106	5.60859e-10	2.19184e-09
CIKOCLFN_03589	yibJ	putative Rhs-family protein	410.462	2.20088	0.222072	9.91067	3.74147e-23	4.54806e-22
CIKOCLFN_01730	ydjM	putative inner membrane protein regulated by LexA	252.947	2.20067	0.20316	10.8322	2.4237e-27	4.01547e-26
CIKOCLFN_04312	nanM	N-acetylneuraminate mutarotase	830.542	2.19697	0.282007	7.7905	6.67421e-15	4.26176e-14
CIKOCLFN_04082	sdsR	SdsRQP multidrug efflux transport system - predicted membrane fusion protein	98.4204	2.19552	0.351507	6.24601	4.21083e-10	1.66378e-09
CIKOCLFN_04086	alsE	allulose-6-phosphate 3-epimerase	294.785	2.19472	0.323694	6.78022	1.19991e-11	5.50643e-11
CIKOCLFN_01076	flgJ	FlgJ	201.999	2.19141	0.288639	7.59224	3.14434e-14	1.88969e-13
CIKOCLFN_03892	frvR	FrvR predicted transcriptional regulator	117.664	2.19046	0.219149	9.99531	1.59783e-23	1.96455e-22
CIKOCLFN_04087	alsC	D-allose ABC transporter - membrane subunit	404.29	2.18903	0.371659	5.88987	3.86494e-09	1.3661e-08
CIKOCLFN_01195	CIKOCLFN_01195	hypothetical protein	33.8514	2.18297	0.46532	4.69132	2.71448e-06	7.13716e-06
CIKOCLFN_01188	ycgY	putative protein	97.397	2.1712	0.383394	5.6631	1.48663e-08	4.97205e-08
CIKOCLFN_00629	CIKOCLFN_00629	hypothetical protein	4690.15	2.17049	0.260497	8.33211	7.94139e-17	5.92635e-16
CIKOCLFN_00614	citE	citrate lyase, citryl-ACP lyase beta subunit	80.9269	2.16375	0.365012	5.9279	3.06827e-09	1.09991e-08
CIKOCLFN_00329	prpB	2-methylisocitrate lyase	55.2712	2.16315	0.378434	5.71605	1.09026e-08	3.70119e-08
CIKOCLFN_00764	ybhD	putative DNA-binding transcriptional regulator	305.819	2.16266	0.21347	10.131	4.02581e-24	5.17208e-23
CIKOCLFN_02590	yfiM	putative protein	1845.2	2.1603	0.225776	9.56834	1.0864e-21	1.18619e-20
CIKOCLFN_01979	CIKOCLFN_01979	hypothetical protein	7830.08	2.15908	0.188635	11.4458	2.46814e-30	5.45918e-29
CIKOCLFN_00930	ssuC	aliphatic sulfonate ABC transporter - membrane subunit	49.502	2.15561	0.439228	4.90772	9.21421e-07	2.56095e-06
CIKOCLFN_01976	CIKOCLFN_01976	hypothetical protein	71.1104	2.15501	0.481841	4.47245	7.73276e-06	1.89933e-05
CIKOCLFN_04190	yjfC	putative synthetase/amidase	103.997	2.14983	0.338848	6.34452	2.23123e-10	9.04081e-10
CIKOCLFN_00035	caiB	CaiB monomer	579.307	2.14089	0.164276	13.0322	8.02145e-39	3.10091e-37
CIKOCLFN_00767	ybhJ	putative hydratase	794.95	2.1354	0.263739	8.09662	5.65052e-16	3.9361e-15
CIKOCLFN_01896	otsA	trehalose-6-phosphate synthase	4222.74	2.13292	0.289961	7.35586	1.89697e-13	1.04491e-12
CIKOCLFN_02493	hyfJ	hydrogenase 4 component J, putative protein processing element	43.097	2.13045	0.413081	5.15747	2.50305e-07	7.44839e-07
CIKOCLFN_00245	ykfG	CP4-6 prophage; predicted DNA repair protein	107.597	2.12937	0.380239	5.60008	2.14257e-08	7.07214e-08
CIKOCLFN_02219	atoA	acetyl-CoA:acetoacetyl-CoA transferase, beta subunit	33.1789	2.12655	0.665415	3.19583	0.00139429	0.00257108
CIKOCLFN_03035	ygiL	putative fimbrial-like adhesin protein	92.5259	2.12289	0.284279	7.46764	8.16468e-14	4.68168e-13
CIKOCLFN_01889	cheW	chemotaxis signaling complex - aspartate sensing	148.373	2.12141	0.259793	8.16577	3.194e-16	2.25418e-15
CIKOCLFN_03319	gspJ	putative protein secretion protein for export	51.7913	2.1176	0.290846	7.28082	3.31787e-13	1.78185e-12
CIKOCLFN_04189	CIKOCLFN_04189	hypothetical protein	37.62	2.11731	0.569472	3.71802	0.000200792	0.000414031
CIKOCLFN_04107	CIKOCLFN_04107	hypothetical protein	404.655	2.11607	0.438553	4.82511	1.39929e-06	3.79063e-06
CIKOCLFN_01543	ydfJ	putative transporter	132.995	2.11482	0.250747	8.43406	3.3388e-17	2.56752e-16
CIKOCLFN_00214	yafU	putative inner membrane protein	27.1596	2.11079	0.428024	4.93148	8.16076e-07	2.29024e-06
CIKOCLFN_02757	casB	Cascade subunit B	131.125	2.10936	0.274373	7.68793	1.49538e-14	9.23265e-14
CIKOCLFN_01077	flgK	flagellar biosynthesis, hook-filament junction protein 1	525.098	2.10849	0.230664	9.14095	6.19053e-20	5.91616e-19
CIKOCLFN_00936	elfC	putative outer membrane usher protein	297.401	2.10388	0.183128	11.4886	1.5057e-30	3.41849e-29
CIKOCLFN_01526	yneK	putative protein	61.2324	2.1024	0.409756	5.13086	2.8842e-07	8.51761e-07
CIKOCLFN_02715	hycH	protein required for maturation of hydrogenase 3	159.685	2.09916	0.238113	8.81582	1.18812e-18	1.04472e-17
CIKOCLFN_00600	CIKOCLFN_00600	hypothetical protein	145.524	2.09881	0.300603	6.98201	2.90991e-12	1.42702e-11
CIKOCLFN_00228	yafN	antitoxin of the YafO-YafN toxin-antitoxin system	297.375	2.09753	0.224013	9.36341	7.72042e-21	7.81329e-20
CIKOCLFN_01547	ydfN	Qin prophage; predicted side tail fibre assembly protein	82.5596	2.09277	0.346969	6.03156	1.6238e-09	6.04837e-09
CIKOCLFN_04338	CIKOCLFN_04338	hypothetical protein	17.2277	2.09186	0.523689	3.99447	6.48391e-05	0.000142752
CIKOCLFN_03259	yhdZ	YhdW/YhdX/YhdY/YhdZ ABC transporter	350.052	2.09074	0.238424	8.769	1.80256e-18	1.55943e-17
CIKOCLFN_00283	yagP	putative transcriptional regulator LYSR-type	203.373	2.08989	0.220692	9.46971	2.80615e-21	2.95127e-20
CIKOCLFN_04285	insF-1	IS3 element protein InsF	35.3555	2.08847	0.32898	6.3483	2.17708e-10	8.84644e-10
CIKOCLFN_02058	wza	lipoprotein required for capsular polysaccharide translocation through the outer membrane	46.3606	2.08349	0.402868	5.17165	2.32036e-07	6.94811e-07
CIKOCLFN_04186	yjfJ	putative transcriptional regulator effector protein	69.1076	2.0806	0.259825	8.0077	1.16876e-15	7.94791e-15
CIKOCLFN_01615	uidC	membrane-associated protein	105.856	2.07315	0.260401	7.96137	1.70141e-15	1.14432e-14
CIKOCLFN_02220	atoE	putative short chain fatty acid transporter	91.6841	2.07198	0.377155	5.49371	3.93575e-08	1.26884e-07
CIKOCLFN_00972	hyaE	protein involved in quality control of HyaA	52.2174	2.06992	0.401181	5.15957	2.47517e-07	7.37565e-07
CIKOCLFN_00330	CIKOCLFN_00330	hypothetical protein	55.802	2.06593	0.307991	6.70776	1.97641e-11	8.86185e-11
CIKOCLFN_01141	ymfM	e14 prophage; predicted protein	28.0977	2.06339	0.53185	3.87965	0.000104608	0.000223765
CIKOCLFN_02368	emrK	EmrKY-TolC multidrug efflux transport system - membrane fusion protein	150.844	2.06195	0.306389	6.72985	1.69835e-11	7.67925e-11
CIKOCLFN_02869	ygeW	putative carbamoyltransferase	124.243	2.06014	0.243786	8.4506	2.89817e-17	2.2367e-16
CIKOCLFN_04311	nanS	putative 9-O-acetyl-N-acetylneuraminate esterase	252.986	2.05464	0.266485	7.71017	1.25654e-14	7.84833e-14
CIKOCLFN_03070	ygjI	YgjI APC transporter	346.233	2.05251	0.28116	7.30015	2.87437e-13	1.55143e-12
CIKOCLFN_04070	nrfB	formate-dependent nitrite reductase - penta-heme cytochrome c	87.0631	2.05229	0.267205	7.68058	1.5837e-14	9.73592e-14
CIKOCLFN_02489	hyfF	hydrogenase 4, component F	175.554	2.05063	0.220777	9.28822	1.56897e-20	1.56205e-19
CIKOCLFN_02662	yqaE	putative membrane protein	407.643	2.04871	0.325931	6.28571	3.26366e-10	1.30516e-09
CIKOCLFN_03367	php	putative hydrolase	146.479	2.04628	0.294053	6.95887	3.43016e-12	1.66503e-11
CIKOCLFN_02737	CIKOCLFN_02737	hypothetical protein	259.128	2.046	0.273781	7.47312	7.83144e-14	4.52284e-13
CIKOCLFN_03368	yhfW	putative mutase	166.111	2.04539	0.22552	9.06968	1.19365e-19	1.1257e-18
CIKOCLFN_02549	yphC	putative oxidoreductase, Zn-dependent and NAD(P)-binding	462.35	2.04259	0.178347	11.4529	2.27447e-30	5.05687e-29
CIKOCLFN_00939	ycbV	putative fimbrial-like adhesin protein	95.1768	2.0403	0.304309	6.7047	2.01824e-11	9.0305e-11
CIKOCLFN_03096	yhaI	putative inner membrane protein	90.989	2.03635	0.51661	3.94175	8.08898e-05	0.000176192
CIKOCLFN_01075	flgI	flagellar P-ring protein FlgI	209.588	2.03352	0.274898	7.39736	1.3892e-13	7.81265e-13
CIKOCLFN_04388	deoA	thymidine phosphorylase / uracil phosphorylase	7767.03	2.03129	0.239312	8.48802	2.1018e-17	1.63978e-16
CIKOCLFN_01457	ydcD	hypothetical protein	75.8645	2.02782	0.334645	6.05962	1.36447e-09	5.11794e-09
CIKOCLFN_03581	CIKOCLFN_03581	hypothetical protein	62.8061	2.02391	0.596022	3.3957	0.000684524	0.00131305
CIKOCLFN_02458	eutM	putative structural protein, ethanolamine utilization microcompartment	93.4721	2.01827	0.343257	5.87976	4.10858e-09	1.44983e-08
CIKOCLFN_02626	alpA	AlpA DNA-binding transcriptional activator; CP4-57 prophage	32.5113	2.01461	0.373492	5.39398	6.89137e-08	2.16954e-07
CIKOCLFN_02708	norW	flavorubredoxin reductase	146.953	2.01086	0.224878	8.94198	3.8227e-19	3.44605e-18
CIKOCLFN_00934	elfA	fimbrial-like adhesin protein	157.663	2.00891	0.286954	7.00081	2.54479e-12	1.25948e-11
CIKOCLFN_01890	cheA	Chemotaxis protein CheA	353.457	2.00462	0.28731	6.97721	3.01108e-12	1.47159e-11
CIKOCLFN_01775	ydjI	putative aldolase	341.62	2.00188	0.220297	9.08718	1.01637e-19	9.64878e-19
CIKOCLFN_02221	atoB	acetyl-CoA acetyltransferase	207.706	2.00035	0.209549	9.54599	1.34816e-21	1.46454e-20
CIKOCLFN_04299	yjhI	KpLE2 phage-like element; predicted DNA-binding transcriptional regulator	251.924	1.99834	0.378466	5.28012	1.29099e-07	3.96254e-07
CIKOCLFN_04320	fimF	fimbrial morphology	223.471	1.99628	0.315469	6.32798	2.48388e-10	1.00172e-09
CIKOCLFN_03688	dgoT	galactonate transporter	222.313	1.99422	0.25107	7.94289	1.97531e-15	1.32026e-14
CIKOCLFN_01074	flgH	flagellar L-ring protein FlgH; basal-body outer-membrane L (lipopolysaccharide layer) ring protein	169.288	1.99355	0.323782	6.1571	7.40912e-10	2.85904e-09
CIKOCLFN_03550	CIKOCLFN_03550	hypothetical protein	131.273	1.98439	0.304223	6.52281	6.90017e-11	2.94613e-10
CIKOCLFN_01055	bssS	regulator of biofilm formation	5130.01	1.98097	0.425648	4.65401	3.25535e-06	8.46588e-06
CIKOCLFN_04043	yjbJ	putative stress response protein	4176.61	1.98053	0.394708	5.0177	5.22943e-07	1.49673e-06
CIKOCLFN_04382	ytjA	putative protein	1856.95	1.97911	0.373244	5.30247	1.14245e-07	3.52679e-07
CIKOCLFN_04075	nrfG	NrfG	68.4208	1.97796	0.257352	7.68582	1.52023e-14	9.3591e-14
CIKOCLFN_00566	cusC	copper / silver efflux transport system - outer membrane porin	194.135	1.96902	1.08757	1.81047	NA	NA
CIKOCLFN_04187	CIKOCLFN_04187	hypothetical protein	48.9895	1.96493	0.436956	4.49686	6.89637e-06	1.70659e-05
CIKOCLFN_01948	rcsA	positive DNA-binding transcriptional regulator of capsular polysaccharide synthesis, activates its own expression	200.849	1.96398	0.259762	7.56068	4.00976e-14	2.38971e-13
CIKOCLFN_02931	cmtB	mannitol PTS permease (cryptic) - CmtB subunit	48.1418	1.96377	0.471081	4.16864	3.06422e-05	7.0163e-05
CIKOCLFN_02337	CIKOCLFN_02337	hypothetical protein	50.6844	1.96098	0.452135	4.33715	1.44339e-05	3.45047e-05
CIKOCLFN_00055	rluA	23S rRNA and tRNA pseudouridine synthase	1988.36	1.9603	0.431278	4.54534	5.48459e-06	1.38356e-05
CIKOCLFN_02886	uacT	urate:H+ symporter	99.3787	1.95904	0.24488	7.99999	1.24429e-15	8.4348e-15
CIKOCLFN_04097	phnL	PhnL subunit of methylphosphonate degradation complex	191.852	1.95877	0.297839	6.5766	4.81336e-11	2.08839e-10
CIKOCLFN_01020	pgaC	UDP-N-acetyl-D-glucosamine beta-1,6-N-acetyl-D-glucosaminyl transferase	294.566	1.95402	0.205691	9.49977	2.10352e-21	2.25656e-20
CIKOCLFN_01863	ruvA	branch migration of Holliday structures; repair	3064.43	1.95393	0.122874	15.9019	6.14767e-57	5.3836e-55
CIKOCLFN_00213	ykfM	hypothetical protein	55.6507	1.95178	0.410909	4.7499	2.03518e-06	5.43433e-06
CIKOCLFN_00277	CIKOCLFN_00277	hypothetical protein	305.93	1.94903	0.233571	8.34446	7.15384e-17	5.37603e-16
CIKOCLFN_03896	rhaM	L-rhamnose mutarotase	89.1911	1.94852	0.332027	5.86857	4.39567e-09	1.54605e-08
CIKOCLFN_01468	narU	nitrate:nitrite antiporter NarU	223.028	1.94676	0.428017	4.54832	5.4076e-06	1.36494e-05
CIKOCLFN_02965	yghF	putative secretion pathway protein, C-type protein	174.47	1.94648	0.40429	4.81456	1.47522e-06	3.98877e-06
CIKOCLFN_02226	yfaT	putative protein	55.3856	1.94605	0.375106	5.18799	2.12578e-07	6.37882e-07
CIKOCLFN_00628	lipB	lipoyl(octanoyl) transferase	3249.42	1.94296	0.272489	7.13041	1.00072e-12	5.16739e-12
CIKOCLFN_02040	wcaL	putative colanic biosynthesis glycosyl transferase	197.866	1.94154	0.200632	9.67712	3.77201e-22	4.24822e-21
CIKOCLFN_03208	CIKOCLFN_03208	hypothetical protein	493.362	1.9411	0.267657	7.25218	4.10129e-13	2.17805e-12
CIKOCLFN_00241	CIKOCLFN_00241	hypothetical protein	165.502	1.93062	0.272879	7.07502	1.4943e-12	7.57032e-12
CIKOCLFN_01776	ydjJ	putative oxidoreductase, Zn-dependent and NAD(P)-binding	279.055	1.92951	0.277769	6.94645	3.74593e-12	1.81011e-11
CIKOCLFN_01161	ymgF	inner membrane protein that interacts with cell division proteins	71.8259	1.92778	0.272034	7.08653	1.37516e-12	6.99978e-12
CIKOCLFN_01774	ydjH	putative kinase	318.273	1.92392	0.264324	7.27864	3.37194e-13	1.80862e-12
CIKOCLFN_00056	hepA	RNA Polymerase (RNAP)-binding ATPase and RNAP recycling factor	8799.55	1.92202	0.312459	6.15127	7.68657e-10	2.95018e-09
CIKOCLFN_01464	narV	nitrate reductase Z, gamma subunit	115.362	1.92046	0.365565	5.2534	1.4932e-07	4.56037e-07
CIKOCLFN_00102	ppdD	prepilin peptidase dependent protein	40.0503	1.92034	0.422133	4.54915	5.38639e-06	1.36039e-05
CIKOCLFN_01482	osmC	osmotically inducible peroxidase OsmC	3674.18	1.91908	0.41119	4.66715	3.05411e-06	7.96669e-06
CIKOCLFN_00501	gcl	glyoxylate carboligase	214.489	1.9165	0.19107	10.0303	1.12126e-23	1.40272e-22
CIKOCLFN_01008	rutB	peroxyureidoacrylate / ureidoacrylate amido hydrolase	53.3104	1.91634	0.347261	5.51845	3.41998e-08	1.10923e-07
CIKOCLFN_02386	fryC	putative enzyme IIC component of PTS	80.4485	1.91562	0.382188	5.01223	5.38023e-07	1.53603e-06
CIKOCLFN_00291	ecpC	hypothetical protein	393.253	1.91496	0.247498	7.73728	1.0157e-14	6.40934e-14
CIKOCLFN_02770	ygcU	putative FAD-containing dehydrogenase	171.2	1.90084	0.246663	7.70621	1.29612e-14	8.04872e-14
CIKOCLFN_00932	ssuA	aliphatic sulfonate ABC transporter - periplasmic binding protein	42.1624	1.89844	0.37579	5.05187	4.37497e-07	1.26418e-06
CIKOCLFN_02067	yegJ	putative protein	83.1239	1.89663	0.471075	4.02617	5.66916e-05	0.000125653
CIKOCLFN_02674	proW	glycine betaine / proline ABC transporter - membrane subunit	1450.62	1.89436	0.199304	9.5049	2.00247e-21	2.15895e-20
CIKOCLFN_00645	CIKOCLFN_00645	hypothetical protein	20.8159	1.89327	0.582322	3.25124	0.00114902	0.00214461
CIKOCLFN_01545	pinQ	Qin prophage; predicted site-specific recombinase	199.771	1.8894	0.432564	4.36792	1.25438e-05	3.01881e-05
CIKOCLFN_01838	pphA	protein phosphatase 1 modulates phosphoproteins, signals protein misfolding	314.215	1.8856	0.28508	6.61428	3.73376e-11	1.63319e-10
CIKOCLFN_01675	ydhV	putative oxidoreductase	173.483	1.87817	0.19973	9.40353	5.27619e-21	5.4163e-20
CIKOCLFN_04160	yjeM	YjeM APC transporter	291.134	1.87757	0.271278	6.92121	4.47803e-12	2.13266e-11
CIKOCLFN_03662	uhpT	hexose-6-phosphate:phosphate antiporter	131.686	1.87737	0.224371	8.36725	5.89789e-17	4.47926e-16
CIKOCLFN_01634	CIKOCLFN_01634	hypothetical protein	158.981	1.87714	0.278819	6.73245	1.66827e-11	7.55916e-11
CIKOCLFN_00284	CIKOCLFN_00284	hypothetical protein	166.509	1.87696	0.192294	9.76088	1.65712e-22	1.92181e-21
CIKOCLFN_01699	ydiQ	putative subunit of YdiQ-YdiR flavoprotein	83.6513	1.87687	0.388293	4.83364	1.34061e-06	3.64315e-06
CIKOCLFN_02449	yffQ	CPZ-55 prophage; predicted protein	42.0991	1.87481	0.407182	4.60436	4.13743e-06	1.0631e-05
CIKOCLFN_03852	yihF	putative GTP-binding protein	218.83	1.87471	0.295774	6.33832	2.3229e-10	9.39448e-10
CIKOCLFN_03719	bglG	BglG transcriptional antiterminator (monomer)	117.969	1.87408	0.498401	3.76019	0.000169784	0.000353834
CIKOCLFN_00537	ybcL	DLP12 prophage; predicted kinase inhibitor	221.681	1.87325	0.270033	6.93711	4.00192e-12	1.92299e-11
CIKOCLFN_02115	yehL	putative transporter subunit: ATP-binding component of ABC superfamily protein	80.9102	1.87266	0.307462	6.09071	1.1241e-09	4.23859e-09
CIKOCLFN_02047	gmm	GDP-mannose mannosyl hydrolase	43.4925	1.86871	0.414514	4.50818	6.53851e-06	1.62905e-05
CIKOCLFN_02079	ogrK	DNA-binding transcriptional regulator, prophage P2 remnant	523.565	1.86571	0.256502	7.27366	3.4987e-13	1.87194e-12
CIKOCLFN_00362	tauA	taurine ABC transporter - periplasmic binding protein	49.7326	1.865	0.591701	3.15193	0.00162197	0.00295661
CIKOCLFN_00568	cusB	copper / silver efflux transport system - membrane fusion protein	165.07	1.86369	0.947892	1.96615	NA	NA
CIKOCLFN_03103	tdcF	putative L-PSP (mRNA) endoribonuclease	232.317	1.85842	0.288477	6.44216	1.17785e-10	4.91173e-10
CIKOCLFN_03479	yhiM	inner membrane protein with a role in acid resistance	348.315	1.85763	0.201809	9.20491	3.4197e-20	3.31989e-19
CIKOCLFN_01158	ariR	regulator of acid resistance, influenced by indole	191.129	1.85511	0.5692	3.25915	0.00111748	0.00208846
CIKOCLFN_02358	yfdP	CPS-53 (KpLE1) prophage; predicted protein	51.1892	1.8526	0.427658	4.33198	1.47774e-05	3.52278e-05
CIKOCLFN_02223	yfaQ	putative protein	160.938	1.85135	0.263832	7.01718	2.26388e-12	1.12957e-11
CIKOCLFN_00749	CIKOCLFN_00749	hypothetical protein	962.471	1.85073	0.253054	7.31356	2.60151e-13	1.41126e-12
CIKOCLFN_01365	CIKOCLFN_01365	hypothetical protein	57.2049	1.84777	0.515049	3.58757	0.000333779	0.000668648
CIKOCLFN_03465	nikC	nickel ABC transporter - membrane subunit	145.962	1.84687	0.55864	3.306	0.000946381	0.00178267
CIKOCLFN_01309	ycjN	YcjN/YcjO/YcjP ABC transporter	104.403	1.84514	0.276762	6.66688	2.61293e-11	1.15827e-10
CIKOCLFN_01542	ydfI	putative mannonate dehydrogenase	249.801	1.84292	0.277488	6.64146	3.106e-11	1.37118e-10
CIKOCLFN_04314	fimB	regulator for fimA	1662.39	1.84287	0.280744	6.56424	5.22977e-11	2.25764e-10
CIKOCLFN_01315	ycjT	putative hydrolase	234.425	1.84186	0.184178	10.0004	1.51733e-23	1.88721e-22
CIKOCLFN_01997	yeeS	CP4-44 prophage; predicted DNA repair protein	61.6178	1.84125	0.327509	5.62198	1.88786e-08	6.27483e-08
CIKOCLFN_01700	ydiR	putative subunit of YdiQ-YdiR flavoprotein	166.024	1.8405	0.299543	6.14437	8.02813e-10	3.07578e-09
CIKOCLFN_04381	osmY	hyperosmotically inducible periplasmic protein	9675.25	1.83963	0.289711	6.34987	2.15493e-10	8.76475e-10
CIKOCLFN_03472	yhhI	putative transposase	119.765	1.83645	0.268099	6.8499	7.39021e-12	3.46562e-11
CIKOCLFN_04386	CIKOCLFN_04386	hypothetical protein	1152.52	1.83164	0.426798	4.2916	1.77393e-05	4.18239e-05
CIKOCLFN_03996	zraP	zinc homeostasis protein	53.9805	1.82828	0.318912	5.73286	9.87521e-09	3.36841e-08
CIKOCLFN_03774	trxA	Thioredoxin 1	18261.4	1.82643	0.094053	19.4191	5.31773e-84	1.14092e-81
CIKOCLFN_01039	csgC	putative curli production protein	37.2067	1.82461	0.358332	5.09195	3.54407e-07	1.03453e-06
CIKOCLFN_02222	CIKOCLFN_02222	hypothetical protein	98.1272	1.82409	0.272798	6.68658	2.28451e-11	1.01731e-10
CIKOCLFN_00340	lacA	galactoside O-acetyltransferase monomer	200.695	1.81704	0.243833	7.45197	9.19577e-14	5.24024e-13
CIKOCLFN_02228	gyrA	DNA gyrase, subunit A	74927.9	1.81639	0.165116	11.0007	3.79114e-28	6.80661e-27
CIKOCLFN_01310	ycjO	YcjN/YcjO/YcjP ABC transporter	44.7371	1.81589	0.548373	3.31142	0.000928229	0.00175155
CIKOCLFN_01153	icd_2	isocitrate dehydrogenase	35.5565	1.81478	0.455716	3.98226	6.82639e-05	0.000149831
CIKOCLFN_01736	chbF	monoacetylchitobiose-6-phosphate hydrolase	558.738	1.81027	0.175659	10.3056	6.64859e-25	9.17334e-24
CIKOCLFN_03078	CIKOCLFN_03078	hypothetical protein	59.5868	1.80905	0.392845	4.60501	4.12452e-06	1.06042e-05
CIKOCLFN_03129	yraH	putative fimbrial-like adhesin protein	145.372	1.80826	0.239418	7.55273	4.26243e-14	2.53677e-13
CIKOCLFN_02870	ygeX	2,3-diaminopropionate ammonia-lyase	198.3	1.80805	0.22399	8.07202	6.91425e-16	4.77763e-15
CIKOCLFN_01862	ruvB	branch migration of Holliday structures; repair helicase	2483.4	1.80689	0.114099	15.8362	1.75118e-56	1.50286e-54
CIKOCLFN_03258	yhdY	YhdW/YhdX/YhdY/YhdZ ABC transporter	145.264	1.80653	0.335985	5.37683	7.58093e-08	2.37965e-07
CIKOCLFN_04203	yjfY	putative protein	77.1045	1.80538	0.37723	4.78587	1.70244e-06	4.58005e-06
CIKOCLFN_01346	intR	Rac prophage; predicted integrase	778.856	1.80142	0.333897	5.39515	6.84673e-08	2.15707e-07
CIKOCLFN_01019	pgaD	inner membrane protein involved in biofilm formation	233.52	1.79862	0.264742	6.79385	1.09181e-11	5.03757e-11
CIKOCLFN_03311	gspA	general secretory pathway component, cryptic	133.011	1.79809	0.22618	7.94979	1.86821e-15	1.25062e-14
CIKOCLFN_02673	proV	glycine betaine / proline ABC transporter - ATP binding subunit	2704.57	1.79754	0.143306	12.5434	4.32087e-36	1.40461e-34
CIKOCLFN_02008	yeeE	putative transport system permease protein	661.234	1.78864	0.370022	4.83387	1.33904e-06	3.64121e-06
CIKOCLFN_03365	yhfT	putative inner membrane protein	236.943	1.7882	0.181032	9.87777	5.19769e-23	6.24743e-22
CIKOCLFN_01458	yncI	putative protein	80.3835	1.78576	0.396814	4.50023	6.78787e-06	1.68363e-05
CIKOCLFN_00620	pagP	PagP monomer	169.104	1.7847	0.262865	6.7894	1.12598e-11	5.18409e-11
CIKOCLFN_03548	hokA	small toxic membrane polypeptide	73.9754	1.78282	0.522248	3.41374	0.00064078	0.00123355
CIKOCLFN_02979	yghR	putative protein with nucleoside triphosphate hydrolase domain protein	51.1342	1.77963	0.323457	5.5019	3.7573e-08	1.21497e-07
CIKOCLFN_00611	citG	triphosphoribosyl-dephospho-CoA synthase	58.0497	1.77829	0.350198	5.07797	3.81493e-07	1.10979e-06
CIKOCLFN_02460	eutT	putative cobalamine adenosyltransferase in ethanolamine utilization	108.679	1.77594	0.308501	5.75666	8.57953e-09	2.93579e-08
CIKOCLFN_00320	yahH	putative protein	140.641	1.77479	0.275175	6.44969	1.12078e-10	4.69655e-10
CIKOCLFN_02552	yphF	YphD/YphE/YphF ABC transporter	219.836	1.77112	0.276796	6.39864	1.56764e-10	6.44942e-10
CIKOCLFN_03062	yqjH	ferric reductase, NADPH-dependent	1836.19	1.77107	0.195074	9.07894	1.09639e-19	1.03855e-18
CIKOCLFN_01541	CIKOCLFN_01541	hypothetical protein	131.642	1.77059	0.480292	3.68649	0.000227372	0.000466008
CIKOCLFN_01950	yodD	stress-induced protein	894.456	1.7674	0.417779	4.23047	2.33204e-05	5.4208e-05
CIKOCLFN_02463	eutS	putative structural protein, ethanolamine utilization microcompartment	45.3048	1.76673	0.395983	4.46164	8.13351e-06	1.99206e-05
CIKOCLFN_00034	caiC	carnitine-CoA ligase	690.856	1.76457	0.174856	10.0915	6.02163e-24	7.6673e-23
CIKOCLFN_02459	eutD	phosphate acetyltransferase monomer	189.289	1.75744	0.298547	5.88663	3.94141e-09	1.39198e-08
CIKOCLFN_00242	ykfI	toxin of the YkfI-YafW toxin-antitoxin pair	211.955	1.75055	0.290099	6.03432	1.59636e-09	5.95651e-09
CIKOCLFN_02485	hyfB	hydrogenase 4, component B	143.672	1.74857	0.229136	7.63111	2.32741e-14	1.41458e-13
CIKOCLFN_04185	CIKOCLFN_04185	hypothetical protein	38.4235	1.74756	0.497054	3.51584	0.000438359	0.000863636
CIKOCLFN_00243	yafW	antitoxin of the YkfI-YafW toxin-antitoxin pair	136.191	1.7471	0.297768	5.86733	4.42858e-09	1.55508e-08
CIKOCLFN_00646	ybeU	putative tRNA ligase	46.4501	1.74518	0.358332	4.87028	1.11439e-06	3.05549e-06
CIKOCLFN_01951	yedP	putative phosphatase	1119.44	1.74446	0.407178	4.28426	1.83352e-05	4.30867e-05
CIKOCLFN_02756	casC	Cascade subunit C	369.653	1.73237	0.21102	8.20953	2.22059e-16	1.5934e-15
CIKOCLFN_00819	ybiW	putative pyruvate formate lyase	373.964	1.73095	0.201724	8.58079	9.42221e-18	7.62844e-17
CIKOCLFN_03820	yigM	putative inner membrane protein	1314.16	1.73015	0.29533	5.85835	4.6748e-09	1.63752e-08
CIKOCLFN_01151	pinE	e14 prophage; site-specific DNA recombinase	20.2275	1.72033	0.49641	3.46554	0.000529172	0.00102978
CIKOCLFN_04334	CIKOCLFN_04334	hypothetical protein	50.2114	1.71965	0.381457	4.50809	6.54126e-06	1.62905e-05
CIKOCLFN_02367	emrY	EmrKY putative multidrug efflux transporter - membrane subunit	375.976	1.71367	0.432318	3.96393	7.37273e-05	0.000161163
CIKOCLFN_02767	ygcQ	putative flavoprotein	153.31	1.7107	0.287224	5.95598	2.5851e-09	9.3694e-09
CIKOCLFN_03679	glvB	PTS permease - unknown specificity	32.9652	1.70977	0.382125	4.47436	7.66397e-06	1.88567e-05
CIKOCLFN_04252	yjgL	putative protein	474.084	1.70462	0.326655	5.2184	1.80477e-07	5.46911e-07
CIKOCLFN_02885	ygfT	fused predicted oxidoreductase, Fe-S subunit and nucleotide-binding subunit	293.643	1.70386	0.213418	7.98367	1.42042e-15	9.59844e-15
CIKOCLFN_04110	CIKOCLFN_04110	hypothetical protein	223.795	1.70158	0.334002	5.09452	3.49629e-07	1.02215e-06
CIKOCLFN_01880	flhE	flagellar protein	35.8279	1.69497	0.436676	3.88152	0.000103807	0.000222195
CIKOCLFN_01691	CIKOCLFN_01691	hypothetical protein	42.3213	1.69295	0.401079	4.221	2.43225e-05	5.64455e-05
CIKOCLFN_03912	sbp	sulfate / thiosulfate ABC transporter - periplasmic binding protein Sbp	319.119	1.69158	0.28927	5.84775	4.98254e-09	1.73399e-08
CIKOCLFN_02135	mdtQ	putative channel/filament protein	56.5168	1.69114	0.384472	4.39862	1.08943e-05	2.63961e-05
CIKOCLFN_01509	ydeK	putative lipoprotein	1075.08	1.69008	0.157337	10.7418	6.47604e-27	1.0526e-25
CIKOCLFN_03069	ebgC	evolved beta-D-galactosidase, beta subunit; cryptic gene	146.359	1.68939	0.296069	5.70608	1.1561e-08	3.90616e-08
CIKOCLFN_03893	frvX	frv operon protein	123.907	1.6891	0.236795	7.13315	9.8095e-13	5.07751e-12
CIKOCLFN_00286	paoB	aldehyde dehydrogenase, FAD-binding subunit	145.616	1.68572	0.33031	5.10345	3.33512e-07	9.77527e-07
CIKOCLFN_01160	CIKOCLFN_01160	hypothetical protein	123.642	1.6847	0.371143	4.5392	5.64674e-06	1.42029e-05
CIKOCLFN_03252	acrF	AcrEF-TolC multidrug efflux transport system - permease subunit	403.588	1.68257	0.16379	10.2727	9.35015e-25	1.26168e-23
CIKOCLFN_00510	allD	ureidoglycolate dehydrogenase	106.294	1.68032	0.293792	5.71941	1.06897e-08	3.6318e-08
CIKOCLFN_03104	tdcE	pyruvate formate-lyase (inactive)	1688.36	1.67882	0.256276	6.55083	5.72179e-11	2.46261e-10
CIKOCLFN_01614	CIKOCLFN_01614	hypothetical protein	195.346	1.67607	0.334871	5.00512	5.58282e-07	1.59175e-06
CIKOCLFN_01386	paaZ	oxepin-CoA hydrolase/3-oxo-5,6-dehydrosuberyl-CoA semialdehyde dehydrogenase	219.383	1.67133	0.352843	4.73674	2.17178e-06	5.786e-06
CIKOCLFN_03944	frwB	PTS permease - unknown specificity	114.284	1.67126	0.365702	4.57	4.87726e-06	1.24204e-05
CIKOCLFN_03094	yqjG	S-glutathionyl-(chloro)hydroquinone reductase	1636.1	1.66638	0.315365	5.28397	1.26414e-07	3.8829e-07
CIKOCLFN_01385	tynA	copper-containing amine oxidase	345.461	1.66474	0.356141	4.67439	2.94831e-06	7.71885e-06
CIKOCLFN_02490	hyfG	hydrogenase 4, large subunit	318.274	1.66398	0.154973	10.7372	6.80788e-27	1.10236e-25
CIKOCLFN_00017	nhaA	sodium:H+ antiporter NhaA	5796.72	1.66289	0.424726	3.91521	9.03262e-05	0.000195358
CIKOCLFN_04202	ulaF	L-ribulose 5-phosphate 4-epimerase	305.384	1.66194	0.175485	9.47058	2.78305e-21	2.93417e-20
CIKOCLFN_03052	dmlR_2	DmlR DNA-binding transcriptional regulator	266.991	1.6615	0.38004	4.3719	1.23169e-05	2.9692e-05
CIKOCLFN_04079	fdhF_2	formate dehydrogenase H	461.891	1.6587	0.220541	7.52108	5.43266e-14	3.18029e-13
CIKOCLFN_03515	yhjH	c-di-GMP phosphodiesterase	97.2974	1.65835	0.404114	4.10368	4.0663e-05	9.18167e-05
CIKOCLFN_02754	casE	crRNA endonuclease	277.563	1.65773	0.202337	8.19293	2.54952e-16	1.82333e-15
CIKOCLFN_01073	flgG	flagellar basal-body rod protein FlgG	526.585	1.65765	0.28253	5.86716	4.43331e-09	1.55546e-08
CIKOCLFN_00712	ybgP	putative fimbrial chaperone	72.0461	1.65752	0.380188	4.35973	1.30222e-05	3.12868e-05
CIKOCLFN_04296	yjhF	YjhF Gnt tranporter	488.647	1.65144	0.144757	11.4084	3.79707e-30	8.2289e-29
CIKOCLFN_02424	cysW	sulfate / thiosulfate ABC transporter - membrane subunit	287.759	1.65134	0.493523	3.34603	0.000819787	0.0015572
CIKOCLFN_00261	afuC	CP4-6 prophage; predicted ferric transporter subunit/ATP-binding component of ABC superfamily protein	165.262	1.65098	0.260131	6.34673	2.19937e-10	8.92855e-10
CIKOCLFN_03658	nepI	purine ribonucleoside efflux transporter	396.143	1.64681	0.23564	6.9887	2.77449e-12	1.36529e-11
CIKOCLFN_00360	yaiP	putative glucosyltransferase	170.838	1.64243	0.358015	4.58762	4.48333e-06	1.14717e-05
CIKOCLFN_03578	yiaU	putative DNA-binding transcriptional regulator, LysR-type	643	1.64119	0.143608	11.4282	3.02313e-30	6.65243e-29
CIKOCLFN_03496	dctR	putative DNA-binding transcriptional regulator	496.872	1.63894	0.351321	4.66507	3.08513e-06	8.03783e-06
CIKOCLFN_02762	cysJ	sulfite reductase, flavoprotein subunit	1169.19	1.63846	0.434939	3.7671	0.000165156	0.000345026
CIKOCLFN_03521	bcsZ	endo-1,4-D-glucanase	305.225	1.63762	0.241462	6.78211	1.18429e-11	5.44673e-11
CIKOCLFN_01875	torY	trimethylamine N-oxide reductase III, c-type cytochrome subunit	105.656	1.63736	0.348287	4.70119	2.58652e-06	6.83001e-06
CIKOCLFN_03379	hofQ	protein involved in utilization of DNA as a carbon source	233.105	1.63505	0.168846	9.68368	3.53762e-22	4.0003e-21
CIKOCLFN_03678	glvG	putative phospho-glucosidase, truncated	111.689	1.63501	0.26801	6.10054	1.05709e-09	4.0035e-09
CIKOCLFN_00249	CIKOCLFN_00249	hypothetical protein	252.48	1.6349	0.246704	6.62697	3.42655e-11	1.50187e-10
CIKOCLFN_02387	fryB	putative enzyme IIB component of PTS	34.1678	1.63388	0.512503	3.18805	0.00143238	0.00263227
CIKOCLFN_03681	yidP	putative DNA-binding transcriptional regulator	60.8839	1.63341	0.34972	4.67063	3.00277e-06	7.84866e-06
CIKOCLFN_01163	CIKOCLFN_01163	hypothetical protein	409.617	1.63199	0.169203	9.64515	5.15338e-22	5.7288e-21
CIKOCLFN_03160	yhbX	putative hydrolase, inner membrane	180.801	1.63094	0.226219	7.20956	5.61319e-13	2.95536e-12
CIKOCLFN_01321	CIKOCLFN_01321	hypothetical protein	2319.98	1.6289	0.403245	4.03948	5.35689e-05	0.000119224
CIKOCLFN_01372	pinR	Rac prophage; predicted site-specific recombinase	212.167	1.62771	0.339876	4.78913	1.67504e-06	4.51199e-06
CIKOCLFN_04198	ulaB	L-ascorbate PTS permease - UlaB subunit	126.259	1.6276	0.195196	8.33828	7.53782e-17	5.64481e-16
CIKOCLFN_02425	cysU	sulfate / thiosulfate ABC transporter - membrane subunit	219.748	1.62514	0.491811	3.30439	0.000951837	0.00179137
CIKOCLFN_00508	allE	S-ureidoglycine aminohydrolase	848.499	1.62475	0.202494	8.02368	1.02625e-15	6.9899e-15
CIKOCLFN_01496	yddA	YddA complex	304.941	1.62147	0.36004	4.50356	6.6823e-06	1.66032e-05
CIKOCLFN_02461	CIKOCLFN_02461	hypothetical protein	112.109	1.621	0.312005	5.19542	2.04256e-07	6.15063e-07
CIKOCLFN_03198	yhcC	putative Fe-S oxidoreductase	136.518	1.61978	0.420894	3.84843	0.000118877	0.000251653
CIKOCLFN_00727	mngB	alpha-mannosidase	1014.62	1.61787	0.16719	9.67683	3.78275e-22	4.24916e-21
CIKOCLFN_01897	otsB	trehalose-6-phosphate phosphatase	1344.18	1.61696	0.308127	5.2477	1.54011e-07	4.7003e-07
CIKOCLFN_02218	atoD	acetyl-CoA:acetoacetyl-CoA transferase, alpha subunit	52.2739	1.61607	0.43463	3.71828	0.000200588	0.000413809
CIKOCLFN_00010	CIKOCLFN_00010	hypothetical protein	122.065	1.61562	0.246568	6.55243	5.66084e-11	2.43882e-10
CIKOCLFN_02334	yfcQ	putative fimbrial-like adhesin protein	40.1837	1.61159	0.456042	3.53386	0.000409543	0.000811334
CIKOCLFN_01037	csgB	curlin, minor subunit precursor	69.3497	1.61112	0.244838	6.58033	4.69408e-11	2.04076e-10
CIKOCLFN_03946	pflC	putative pyruvate formate lyase 2 activating enzyme	152.602	1.61105	0.261639	6.15752	7.38926e-10	2.85394e-09
CIKOCLFN_03689	dgoD	D-galactonate dehydratase	345.557	1.60826	0.145432	11.0585	1.99482e-28	3.64245e-27
CIKOCLFN_01313	ycjR	putative enzyme	120.578	1.60545	0.249731	6.42871	1.28688e-10	5.34043e-10
CIKOCLFN_03872	yihS	mannose isomerase	430.042	1.6032	0.182413	8.78884	1.51106e-18	1.31322e-17
CIKOCLFN_02880	xdhD	fused predicted xanthine/hypoxanthine oxidase: molybdopterin-binding subunit and Fe-S binding subunit	778.852	1.59994	0.138925	11.5166	1.0882e-30	2.49705e-29
CIKOCLFN_02224	CIKOCLFN_02224	hypothetical protein	72.2136	1.59835	0.233801	6.83635	8.1235e-12	3.78479e-11
CIKOCLFN_03216	sspB	ClpXP protease specificity-enhancing factor	6643.68	1.59802	0.174169	9.17507	4.51281e-20	4.35049e-19
CIKOCLFN_01811	yoaC	putative protein	1402.01	1.59677	0.35088	4.55074	5.34571e-06	1.35091e-05
CIKOCLFN_00339	cynX	cyanate transporter	200.161	1.59674	0.26969	5.92065	3.20671e-09	1.14667e-08
CIKOCLFN_02544	hcaC	3-phenylpropionate dioxygenase, predicted ferredoxin subunit	52.7798	1.59445	0.423324	3.76651	0.000165548	0.000345676
CIKOCLFN_03980	rpoB	RNA polymerase, beta subunit	279924	1.58749	0.262025	6.05854	1.37359e-09	5.14767e-09
CIKOCLFN_01925	fliT	flagellar biosynthesis protein FliT	34.0941	1.58727	0.36865	4.30564	1.66502e-05	3.93425e-05
CIKOCLFN_01703	fadK	short chain acyl-CoA synthetase monomer	228.396	1.58492	0.186018	8.52023	1.5923e-17	1.26062e-16
CIKOCLFN_01330	ynaI	mechanosensitive channel YnaI monomer	1977.1	1.58438	0.168191	9.42013	4.50519e-21	4.66951e-20
CIKOCLFN_01366	ydaY	Rac prophage; predicted protein	74.6917	1.58394	0.379603	4.17261	3.01132e-05	6.90994e-05
CIKOCLFN_02635	yfjR	CP4-57 prophage; predicted DNA-binding transcriptional regulator	105.886	1.58259	0.321355	4.92474	8.44747e-07	2.36761e-06
CIKOCLFN_02423	cysA	sulfate / thiosulfate ABC transporter - ATP binding subunit	744.695	1.57896	0.545607	2.89396	0.00380418	0.00659544
CIKOCLFN_02244	yfaV	putative transporter	215.969	1.57879	0.22257	7.09346	1.30797e-12	6.68156e-12
CIKOCLFN_03361	frlC	fructoselysine 3-epimerase	138.589	1.57425	0.266733	5.90195	3.59231e-09	1.27499e-08
CIKOCLFN_04059	yjcB	putative inner membrane protein	1276.53	1.57338	0.356125	4.41804	9.96012e-06	2.41736e-05
CIKOCLFN_04330	iraD	inhibitor of sS proteolysis	143.273	1.57333	0.389916	4.03504	5.45932e-05	0.000121315
CIKOCLFN_00506	ybbY	putative uracil/xanthine transporter	235.893	1.57293	0.309764	5.07784	3.81742e-07	1.10979e-06
CIKOCLFN_02010	yeeY	putative DNA-binding transcriptional regulator	1155.46	1.57136	0.210329	7.47097	7.96049e-14	4.581e-13
CIKOCLFN_02116	yehM	putative protein	165.445	1.57037	0.2061	7.61948	2.54707e-14	1.53936e-13
CIKOCLFN_01771	ydjE	YdjE MFS transporter	335.124	1.56996	0.306709	5.11874	3.07577e-07	9.06466e-07
CIKOCLFN_02157	nupX	putative pyrimidine nucleoside transporter	108.303	1.56672	0.223177	7.02008	2.21737e-12	1.10765e-11
CIKOCLFN_01133	lit	Lit, cell death peptidase; phage exclusion; e14 prophage	695.383	1.56547	0.184037	8.5063	1.79579e-17	1.41369e-16
CIKOCLFN_04286	yjhV	KpLE2 phage-like element; predicted protein	153.412	1.56325	0.334573	4.67239	2.9772e-06	7.78974e-06
CIKOCLFN_00338	cynS	cyanase monomer	167.715	1.56261	0.338568	4.61535	3.92424e-06	1.01074e-05
CIKOCLFN_03940	gldA	L-1,2-propanediol dehydrogenase / glycerol dehydrogenase	4032.63	1.56207	0.544489	2.86888	0.0041193	0.00709592
CIKOCLFN_01314	ycjS	putative oxidoreductase, NADH-binding	155.419	1.56188	0.26029	6.00053	1.96679e-09	7.23799e-09
CIKOCLFN_02591	kgtP	alpha-ketoglutarate:H+ symporter	55280.6	1.56128	0.19274	8.10042	5.47707e-16	3.82148e-15
CIKOCLFN_03512	yhjD	inner membrane protein associated with lipopolysaccharide transport	1074.99	1.56017	0.381349	4.0912	4.29153e-05	9.65652e-05
CIKOCLFN_02118	yehQ	putative protein	207.106	1.55961	0.241232	6.46518	1.01179e-10	4.26483e-10
CIKOCLFN_00293	ecpA	E, coli common pilus - major subunit; cryptic	523.712	1.55938	0.178785	8.72213	2.73017e-18	2.31525e-17
CIKOCLFN_03315	gspF	putative protein secretion protein for export	202.206	1.55633	0.206515	7.53615	4.84051e-14	2.85703e-13
CIKOCLFN_04385	yjjW	putative pyruvate formate lyase activating enzyme	261.254	1.55378	0.496858	3.12721	0.00176471	0.00320049
CIKOCLFN_01395	paaI	hydroxyphenylacetyl-CoA thioesterase	78.882	1.55238	0.376209	4.12638	3.6851e-05	8.36213e-05
CIKOCLFN_03508	yhjA	putative cytochrome C peroxidase	264.917	1.55182	0.325906	4.76156	1.92098e-06	5.14861e-06
CIKOCLFN_02548	CIKOCLFN_02548	hypothetical protein	324.141	1.54642	0.205222	7.53534	4.87064e-14	2.87086e-13
CIKOCLFN_03314	gspE	putative protein secretion protein for export	157.447	1.54612	0.258131	5.98968	2.10256e-09	7.71779e-09
CIKOCLFN_03168	greA	transcription elongation factor GreA	8364.6	1.54594	0.120089	12.8733	6.35901e-38	2.32656e-36
CIKOCLFN_03316	gspG	putative protein secretion protein for export	33.5724	1.54345	0.554029	2.78588	0.00533834	0.0090505
CIKOCLFN_01969	zinT	cadmium-induced cadmium binding protein	755.363	1.54085	0.350803	4.39236	1.12125e-05	2.71365e-05
CIKOCLFN_00435	lon	DNA-binding, ATP-dependent protease La	66035.1	1.53801	0.178884	8.5978	8.12614e-18	6.59155e-17
CIKOCLFN_01560	ydfU	Qin prophage; predicted protein	61.4299	1.53354	0.346061	4.43142	9.36152e-06	2.27723e-05
CIKOCLFN_00869	hcp	hybrid-cluster protein	238.545	1.52873	0.3348	4.56609	4.96907e-06	1.26289e-05
CIKOCLFN_00539	ybcN	DLP12 prophage; DNA base-flipping protein	37.0012	1.52862	0.41926	3.64599	0.000266369	0.000541957
CIKOCLFN_02738	ygbN	YgbN Gnt transporter	345.056	1.51921	0.224134	6.77812	1.21747e-11	5.57539e-11
CIKOCLFN_04288	fecD	ferric dicitrate ABC transporter - membrane subunit	456.557	1.51722	0.336504	4.50877	6.52055e-06	1.62578e-05
CIKOCLFN_01938	fliI	flagellum-specific ATP synthase FliI	112.838	1.51612	0.534033	2.83901	0.00452544	0.00776126
CIKOCLFN_01773	ydjG	methylglyoxal reductase (NADH-dependent)	359.619	1.5151	0.279198	5.42661	5.7433e-08	1.82417e-07
CIKOCLFN_02638	yfjT	CP4-57 prophage; predicted protein	198.88	1.51463	0.220944	6.85527	7.11766e-12	3.34156e-11
CIKOCLFN_01882	flhB	flagellar biosynthesis protein FlhB	56.243	1.51254	0.339114	4.46026	8.18586e-06	2.00374e-05
CIKOCLFN_02491	hyfH	hydrogenase 4, component H	99.0896	1.51077	0.376854	4.00891	6.09995e-05	0.000134714
CIKOCLFN_04085	alsK	D-allose kinase	374.341	1.50961	0.315582	4.78357	1.7221e-06	4.63002e-06
CIKOCLFN_04297	yjhG	KpLE2 phage-like element; predicted dehydratase	1240.48	1.50936	0.119189	12.6636	9.41393e-37	3.18072e-35
CIKOCLFN_03981	rpoC	RNA polymerase, beta' subunit	247614	1.50802	0.215752	6.98961	2.75656e-12	1.35803e-11
CIKOCLFN_03510	yhjB	putative DNA-binding response regulator in two-component regulatory system	258.568	1.49903	0.192944	7.76922	7.897e-15	5.02016e-14
CIKOCLFN_01753	ydjY	putative protein	93.4374	1.49609	0.316125	4.73259	2.21674e-06	5.88981e-06
CIKOCLFN_02546	hcaD	3-phenylpropionate dioxygenase, predicted ferredoxin reductase subunit	392.325	1.49505	0.241954	6.17908	6.44771e-10	2.50835e-09
CIKOCLFN_02545	hcaB	2,3-dihydroxy-2,3-dihydrophenylpropionate dehydrogenase	182.816	1.49465	0.225317	6.63351	3.278e-11	1.4397e-10
CIKOCLFN_01497	ydeM	putative anaerobic sulfatase maturation enzyme; predicted DNA-binding transcriptional regulator	522.536	1.49426	0.314579	4.75003	2.0339e-06	5.4343e-06
CIKOCLFN_04145	groL	GroEL, chaperone Hsp60, peptide-dependent ATPase, heat shock protein	220317	1.49317	0.243367	6.13547	8.49065e-10	3.24718e-09
CIKOCLFN_02752	cas2	putative endoribonuclease	138.763	1.49058	0.285205	5.22633	1.72911e-07	5.25096e-07
CIKOCLFN_03795	aslA	arylsulfatase	358.791	1.48977	0.298519	4.99056	6.02052e-07	1.71086e-06
CIKOCLFN_02494	hyfR	HyfR DNA-binding transcriptional activator	261.176	1.48904	0.260763	5.71034	1.12754e-08	3.81867e-08
CIKOCLFN_00575	ybdK	carboxylate-amine ligase	1192.8	1.48901	0.410282	3.62924	0.000284259	0.000576172
CIKOCLFN_00569	cusA	copper / silver efflux transport system - membrane subunit	337.436	1.48719	0.447926	3.32016	0.000899663	0.00170064
CIKOCLFN_01687	ydiH	putative protein	1661.84	1.48645	0.350082	4.24599	2.17626e-05	5.07519e-05
CIKOCLFN_04152	sugE	SugE SMR transporter	840.245	1.48521	0.287198	5.17139	2.32356e-07	6.9488e-07
CIKOCLFN_01939	fliJ	flagellar biosynthesis protein FliJ	40.1797	1.48442	0.503398	2.94879	0.00319021	0.00559427
CIKOCLFN_02068	yegK	putative protein	35.977	1.48179	0.402029	3.68578	0.000228002	0.000466996
CIKOCLFN_00973	hyaF	protein involved in nickel incorporation into hydrogenase 1 proteins	90.5192	1.48026	0.326187	4.53807	5.67708e-06	1.42709e-05
CIKOCLFN_00345	mhpA	3-(3-hydroxyphenyl)propionate 2-hydroxylase	142.519	1.47741	0.274822	5.37586	7.62174e-08	2.39071e-07
CIKOCLFN_01579	rspB	putative oxidoreductase, Zn-dependent and NAD(P)-binding	189.957	1.47707	0.190942	7.73573	1.02812e-14	6.47821e-14
CIKOCLFN_02509	yfgH	putative lipoprotein	61.8657	1.4769	0.291006	5.07513	3.87224e-07	1.12421e-06
CIKOCLFN_00341	lacY	lactose / melibiose:H+ symporter LacY	190.111	1.47678	0.218359	6.76306	1.35107e-11	6.16095e-11
CIKOCLFN_00313	yahA	phosphodiesterase, c-di-GMP-specific	1084.4	1.47491	0.159955	9.22078	2.94942e-20	2.88291e-19
CIKOCLFN_04239	nrdG	anaerobic nucleoside-triphosphate reductase activating system	227.004	1.47361	0.363404	4.05501	5.01313e-05	0.000112038
CIKOCLFN_01038	csgA	curlin, major subunit	93.2674	1.47194	0.304586	4.8326	1.34761e-06	3.65986e-06
CIKOCLFN_02596	clpB	ClpB chaperone	44641	1.46969	0.372264	3.94798	7.88122e-05	0.000171841
CIKOCLFN_04144	groS	GroES, chaperone binds to Hsp60 in pres, Mg-ATP, suppressing its ATPase activity	62846.4	1.46763	0.288082	5.09449	3.49688e-07	1.02215e-06
CIKOCLFN_01072	flgF	flagellar basal-body rod protein FlgF	368.262	1.46671	0.300698	4.87769	1.07336e-06	2.95053e-06
CIKOCLFN_03092	CIKOCLFN_03092	hypothetical protein	2842.12	1.46671	0.315972	4.64191	3.4521e-06	8.94504e-06
CIKOCLFN_04170	queG	epoxyqueuosine reductase	2228.59	1.45869	0.144839	10.0711	7.41332e-24	9.38365e-23
CIKOCLFN_02375	yfdX	putative protein	91.2568	1.45865	0.275847	5.28792	1.23718e-07	3.80281e-07
CIKOCLFN_04315	fimE	regulator for fimA	193.119	1.45464	0.287446	5.06056	4.18019e-07	1.2087e-06
CIKOCLFN_00994	torA	trimethylamine N-oxide reductase, catalytic subunit	264.376	1.45373	0.144799	10.0396	1.02059e-23	1.28051e-22
CIKOCLFN_01021	pgaB	poly-beta-1,6-N-acetyl-D-glucosamine N-deacetylase	366.049	1.45303	0.234677	6.19161	5.95539e-10	2.32104e-09
CIKOCLFN_03380	hofP	protein involved in utilization of DNA as a carbon source	32.65	1.45157	0.448929	3.23341	0.00122321	0.00227614
CIKOCLFN_03090	yqjD	inner membrane protein associated with the ribosome	5902.48	1.44971	0.285337	5.0807	3.76041e-07	1.09545e-06
CIKOCLFN_04128	yjdJ	putative acyltransferase with acyl-CoA N-acyltransferase domain protein	432.56	1.44886	0.424972	3.40932	0.000651251	0.00125146
CIKOCLFN_02205	yojO	hypothetical protein	20.3837	1.44838	0.48301	2.99866	0.00271173	0.00481625
CIKOCLFN_01336	abgT	p-aminobenzoyl glutamate:H+ symporter	163.628	1.44772	0.236112	6.1315	8.70536e-10	3.32633e-09
CIKOCLFN_03055	ttdT	tartrate:succinate antiporter	163.464	1.44438	0.255636	5.65012	1.60334e-08	5.35402e-08
CIKOCLFN_03687	cbrA	colicin M resistance protein	106.483	1.44179	0.242075	5.95597	2.58527e-09	9.3694e-09
CIKOCLFN_04199	ulaC	L-ascorbate PTS permease - UlaC subunit	146.237	1.44163	0.297831	4.84041	1.29572e-06	3.53236e-06
CIKOCLFN_02039	wcaM	putative colanic acid biosynthesis protein	573.106	1.44059	0.205654	7.00494	2.47096e-12	1.22577e-11
CIKOCLFN_01996	yeeR	CP4-44 prophage; predicted membrane protein	319.939	1.43948	0.212402	6.77718	1.22548e-11	5.6061e-11
CIKOCLFN_03502	CIKOCLFN_03502	hypothetical protein	242.874	1.43358	0.452851	3.16569	0.00154717	0.00282507
CIKOCLFN_04201	ulaE	L-xylulose 5-phosphate 3-epimerase	223.282	1.43043	0.221669	6.45302	1.0964e-10	4.60337e-10
CIKOCLFN_03123	agaS	putative tagatose-6-phosphate aldose/ketose isomerase	197.299	1.42984	0.242661	5.89233	3.80778e-09	1.34701e-08
CIKOCLFN_02978	yghQ	putative inner membrane protein	406.648	1.42727	0.23931	5.96408	2.46012e-09	8.95367e-09
CIKOCLFN_03703	mnmE	GTP-binding protein with a role in modification of tRNA	4996.01	1.42666	0.222902	6.40039	1.54979e-10	6.38822e-10
CIKOCLFN_03961	murI	glutamate racemase	3294.29	1.42545	0.189517	7.52151	5.41469e-14	3.17463e-13
CIKOCLFN_00642	CIKOCLFN_00642	hypothetical protein	454.269	1.42347	0.228643	6.22574	4.7929e-10	1.88509e-09
CIKOCLFN_01536	ydeI	stress response protein	153.32	1.42128	0.323881	4.38827	1.14257e-05	2.76057e-05
CIKOCLFN_01023	ycdT	diguanylate cyclase	549.8	1.41972	0.252702	5.61814	1.93022e-08	6.4057e-08
CIKOCLFN_03091	CIKOCLFN_03091	hypothetical protein	4870.39	1.41634	0.310184	4.56614	4.96792e-06	1.26289e-05
CIKOCLFN_04302	sgcA	PTS permease - unknown specificity	286.252	1.41489	0.175654	8.05498	7.94906e-16	5.47503e-15
CIKOCLFN_02873	yqeA	putative amino acid kinase	336.236	1.4099	0.16517	8.53604	1.38897e-17	1.10371e-16
CIKOCLFN_00989	yccM	putative 4Fe-4S membrane protein	215.121	1.40963	0.322627	4.36924	1.24677e-05	3.00218e-05
CIKOCLFN_00386	yaiA	putative protein	1536.28	1.40955	0.282494	4.98968	6.04798e-07	1.71753e-06
CIKOCLFN_03555	CIKOCLFN_03555	hypothetical protein	89.4431	1.40907	0.449952	3.1316	0.00173854	0.00315571
CIKOCLFN_01370	stfR*	putative membrane protein	345.716	1.40746	0.201766	6.97571	3.04334e-12	1.48566e-11
CIKOCLFN_03926	hslU	ATPase component of the HslVU protease	31370	1.40718	0.20812	6.76139	1.36672e-11	6.21907e-11
CIKOCLFN_01311	ycjP	YcjN/YcjO/YcjP ABC transporter	57.4442	1.40662	0.314519	4.47231	7.73802e-06	1.89953e-05
CIKOCLFN_03175	sfsB	Nlp transcriptional regulator	364.22	1.4053	0.233372	6.02171	1.72586e-09	6.4063e-09
CIKOCLFN_02755	casD	Cascade subunit D	190.038	1.40465	0.215456	6.51945	7.05635e-11	3.00982e-10
CIKOCLFN_03217	sspA	stringent starvation protein A	20073.1	1.40421	0.157249	8.92985	4.26601e-19	3.83762e-18
CIKOCLFN_03945	pflD	formate acetyltransferase 2	809.02	1.40355	0.224987	6.23834	4.4223e-10	1.74573e-09
CIKOCLFN_00979	etp	phosphotyrosine-protein phosphatase	115.599	1.40154	0.285427	4.91033	9.09218e-07	2.53341e-06
CIKOCLFN_00285	paoC	aldehyde dehydrogenase: molybdenum cofactor-binding subunit	366.093	1.40127	0.287205	4.87897	1.06641e-06	2.9333e-06
CIKOCLFN_00938	ycbU	putative fimbrial-like adhesin protein	66.1292	1.40103	0.336279	4.16628	3.09617e-05	7.0819e-05
CIKOCLFN_02862	ygeQ	putative protein	462.492	1.39801	0.268097	5.21456	1.84254e-07	5.5757e-07
CIKOCLFN_04196	ulaG	L-ascorbate 6-phosphate lactonase	230.356	1.3975	0.185047	7.55216	4.28093e-14	2.54425e-13
CIKOCLFN_00036	caiA	crotonobetainyl-CoA reductase	402.381	1.39646	0.199977	6.98307	2.88807e-12	1.41955e-11
CIKOCLFN_02773	ygcE	putative kinase	434.963	1.39633	0.295704	4.72203	2.33503e-06	6.18113e-06
CIKOCLFN_01554	ydfR	Qin prophage; predicted protein	34.7189	1.39526	0.496335	2.81112	0.00493698	0.00840992
CIKOCLFN_02785	gudD	D-glucarate dehydratase	802.683	1.39461	0.238391	5.85011	4.91255e-09	1.71241e-08
CIKOCLFN_03854	CIKOCLFN_03854	hypothetical protein	71.374	1.39429	0.332588	4.19223	2.76222e-05	6.37242e-05
CIKOCLFN_02877	ygfK	putative oxidoreductase, Fe-S subunit	417.667	1.39277	0.186159	7.4816	7.34208e-14	4.24594e-13
CIKOCLFN_01879	yecT	putative protein	161.452	1.39068	0.31435	4.42399	9.68965e-06	2.35438e-05
CIKOCLFN_04135	cadC	CadC DNA-binding transcriptional activator	499.091	1.38914	0.272884	5.09058	3.56962e-07	1.04128e-06
CIKOCLFN_03927	hslV	peptidase component of the HslVU protease	9311.58	1.38833	0.227434	6.10431	1.03243e-09	3.91356e-09
CIKOCLFN_03493	yhiS_1	hypothetical protein	127.083	1.38737	0.184695	7.51166	5.83818e-14	3.40838e-13
CIKOCLFN_03228	aaeB	hydroxylated, aromatic carboxylic acid efflux transporter - putative membrane subunit	339.128	1.3849	0.231724	5.9765	2.27988e-09	8.32591e-09
CIKOCLFN_01109	ycfT	putative transport protein	102.95	1.38308	0.358363	3.85943	0.000113651	0.000241066
CIKOCLFN_04322	fimH	minor fimbrial subunit, D-mannose specific adhesin	498.263	1.38285	0.121454	11.3858	4.92028e-30	1.04519e-28
CIKOCLFN_04300	sgcR	KpLE2 phage-like element; predicted DNA-binding transcriptional regulator	318.365	1.38187	0.174128	7.93593	2.08918e-15	1.3942e-14
CIKOCLFN_00509	allC	allantoate amidohydrolase monomer	450.048	1.38101	0.307569	4.4901	7.11914e-06	1.75767e-05
CIKOCLFN_00644	djlB	putative chaperone	121.78	1.3742	0.257626	5.33409	9.6027e-08	2.99022e-07
CIKOCLFN_00686	potE	putrescine:H+ symporter / putrescine:ornithine antiporter PotE	224.953	1.37399	0.221774	6.19544	5.81212e-10	2.26726e-09
CIKOCLFN_01559	ydfT	Qin prophage; predicted antitermination protein Q	135.61	1.37395	0.231104	5.94517	2.76173e-09	9.98365e-09
CIKOCLFN_04197	ulaA	L-ascorbate PTS permease - UlaA subunit	247.015	1.37248	0.239324	5.73484	9.76046e-09	3.33191e-08
CIKOCLFN_01815	sdaA	L-serine deaminase I	27185.1	1.37183	0.139423	9.83931	7.62288e-23	9.08605e-22
CIKOCLFN_03538	yhjX	YhjX MFS transporter	229.823	1.3666	0.282865	4.83127	1.35663e-06	3.68205e-06
CIKOCLFN_02918	scpC	propionyl-CoA:succinate CoA transferase	234.502	1.36425	0.218857	6.23352	4.56059e-10	1.79537e-09
CIKOCLFN_02447	yffO	CPZ-55 prophage; predicted protein	73.5007	1.35584	0.284764	4.76129	1.92363e-06	5.15249e-06
CIKOCLFN_04120	melA	alpha-galactosidase monomer	674.412	1.35431	0.284751	4.75611	1.97356e-06	5.27963e-06
CIKOCLFN_03808	yigE	putative protein	213.397	1.35289	0.226953	5.96111	2.5053e-09	9.10306e-09
CIKOCLFN_02025	wbbL_1	Rhamnosyltransferase WbbL	4122.33	1.35278	0.126664	10.6801	1.26118e-26	1.99694e-25
CIKOCLFN_01963	hchA	glyoxalase III, Hsp31 molecular chaperone	2564.98	1.35274	0.266325	5.07927	3.78887e-07	1.10299e-06
CIKOCLFN_04121	melB	melibiose:H+/Na+/Li+ symporter	587.232	1.35245	0.230102	5.87761	4.16224e-09	1.46756e-08
CIKOCLFN_02225	CIKOCLFN_02225	hypothetical protein	497.708	1.35087	0.161434	8.36794	5.86326e-17	4.46086e-16
CIKOCLFN_02615	grpE	phage lambda replication; host DNA synthesis; heat shock protein; protein repair	27319.8	1.34766	0.138323	9.74283	1.97972e-22	2.27747e-21
CIKOCLFN_01312	ycjQ	putative oxidoreductase, Zn-dependent and NAD(P)-binding	159.134	1.34421	0.206824	6.49931	8.06867e-11	3.43139e-10
CIKOCLFN_01672	ydhU	putative cytochrome	133.129	1.33908	0.335744	3.9884	6.65196e-05	0.000146227
CIKOCLFN_02274	yfbP	putative protein	447.29	1.3384	0.26024	5.14294	2.70471e-07	8.00406e-07
CIKOCLFN_03448	rpoH	RNA polymerase, sigma 32 (sigma H) factor	12271.9	1.33805	0.307641	4.34939	1.36514e-05	3.2707e-05
CIKOCLFN_03546	yiaG	putative transcriptional regulator	2633.04	1.33702	0.442467	3.02174	0.00251328	0.00448048
CIKOCLFN_04118	adiA	Adi	719.13	1.33595	0.150109	8.89988	5.59049e-19	4.98728e-18
CIKOCLFN_03503	mdtE	MdtEF-TolC multidrug efflux transport system - membrane fusion protein	775.601	1.33423	0.418841	3.18554	0.00144484	0.00265176
CIKOCLFN_03577	yiaT	putative outer membrane protein	123.305	1.33262	0.292644	4.55374	5.27003e-06	1.33335e-05
CIKOCLFN_01565	flxA	Qin prophage; predicted protein	132.818	1.3316	0.3177	4.19139	2.77255e-05	6.3928e-05
CIKOCLFN_02462	CIKOCLFN_02462	hypothetical protein	60.838	1.3285	0.319997	4.15159	3.30175e-05	7.53207e-05
CIKOCLFN_00225	flhA_1	flagellar biosynthesis protein FlhA	214.01	1.32271	0.292762	4.51804	6.24133e-06	1.55979e-05
CIKOCLFN_00820	ybiY	putative pyruvate formate lyase activating enzyme	47.6313	1.31854	0.387459	3.40304	0.000666405	0.00127886
CIKOCLFN_01788	yeaJ	putative diguanylate cyclase	1318.83	1.31632	0.283333	4.64585	3.38687e-06	8.80258e-06
CIKOCLFN_04208	yjfZ	putative protein	293.307	1.31542	0.283774	4.63546	3.56144e-06	9.19504e-06
CIKOCLFN_04301	sgcE	KpLE2 phage-like element; predicted epimerase	205.193	1.30933	0.233986	5.59576	2.19662e-08	7.22305e-08
CIKOCLFN_00795	dinG	ATP-dependent helicase	2180.99	1.30288	0.165091	7.8919	2.97629e-15	1.95579e-14
CIKOCLFN_00969	hyaB	hydrogenase 1, large subunit	165.717	1.30077	0.278503	4.67059	3.00338e-06	7.84866e-06
CIKOCLFN_01866	CIKOCLFN_01866	hypothetical protein	11497.8	1.30047	0.233747	5.56357	2.64317e-08	8.63811e-08
CIKOCLFN_04200	ulaD	3-keto-L-gulonate 6-phosphate decarboxylase	252.49	1.2984	0.25614	5.06909	3.99719e-07	1.15813e-06
CIKOCLFN_00322	yahJ	putative deaminase with metallo-dependent hydrolase domain protein	1027.43	1.29731	0.164589	7.88209	3.21952e-15	2.11238e-14
CIKOCLFN_00796	ybiB	putative transferase/phosphorylase	4883.81	1.29709	0.260569	4.97793	6.42687e-07	1.81671e-06
CIKOCLFN_02119	CIKOCLFN_02119	hypothetical protein	128.149	1.29618	0.29051	4.46174	8.12951e-06	1.99206e-05
CIKOCLFN_02448	yffP	CPZ-55 prophage; predicted protein	152.514	1.29575	0.279126	4.64219	3.44739e-06	8.93823e-06
CIKOCLFN_01865	ruvC	Holliday junction nuclease; resolution of structures; repair	3099.15	1.29309	0.330222	3.91583	9.00927e-05	0.000194951
CIKOCLFN_00451	CIKOCLFN_00451	hypothetical protein	147.467	1.29219	0.289527	4.4631	8.07839e-06	1.98082e-05
CIKOCLFN_04180	CIKOCLFN_04180	hypothetical protein	135.424	1.292	0.264432	4.88596	1.02927e-06	2.83978e-06
CIKOCLFN_00898	pflA	pyruvate formate-lyase activating enzyme	3413.79	1.29096	0.319855	4.03609	5.43499e-05	0.000120837
CIKOCLFN_03713	cbrC	colicin E2 tolerance protein	268.885	1.28979	0.186127	6.92962	4.21968e-12	2.02309e-11
CIKOCLFN_02407	xapA	xanthosine phosphorylase	80.9363	1.28898	0.330115	3.90464	9.43639e-05	0.000203373
CIKOCLFN_02661	ygaU	putative protein	3593.24	1.28829	0.405891	3.17399	0.00150359	0.00275017
CIKOCLFN_04298	yjhH	putative lyase/synthase	503.743	1.28455	0.16305	7.87825	3.32005e-15	2.17501e-14
CIKOCLFN_03891	CIKOCLFN_03891	hypothetical protein	161.504	1.28001	0.167003	7.66456	1.79449e-14	1.09845e-13
CIKOCLFN_01947	fliR	flagellar biosynthesis protein FliR	111.746	1.2799	0.180547	7.08902	1.35063e-12	6.89126e-12
CIKOCLFN_03522	bcsB	cellulose biosynthesis protein	798.222	1.2784	0.172937	7.39228	1.44336e-13	8.10659e-13
CIKOCLFN_04340	yjiM	hypothetical protein	199.263	1.27812	0.295319	4.32793	1.50515e-05	3.58611e-05
CIKOCLFN_01360	CIKOCLFN_01360	hypothetical protein	138.259	1.27741	0.210275	6.07494	1.24036e-09	4.66466e-09
CIKOCLFN_00413	thiL	thiamin monophosphate kinase	3576.49	1.2759	0.190817	6.68652	2.28545e-11	1.01731e-10
CIKOCLFN_02243	yfaU	2-keto-3-deoxy-L-rhamnonate aldolase	315.942	1.27559	0.187075	6.8186	9.19296e-12	4.27179e-11
CIKOCLFN_02251	arnB	UDP-L-Ara4O C-4" transaminase	592.6	1.27243	0.42118	3.02111	0.00251853	0.00448796
CIKOCLFN_03105	tdcD	propionate kinase	769.137	1.26869	0.321029	3.95195	7.75174e-05	0.00016919
CIKOCLFN_01785	yeaG	protein kinase	14526	1.26555	0.408359	3.09911	0.00194105	0.00350697
CIKOCLFN_01002	CIKOCLFN_01002	hypothetical protein	387.498	1.26481	0.330638	3.82536	0.000130582	0.000275346
CIKOCLFN_00929	ssuB	aliphatic sulfonate ABC transporter - ATP binding subunit	208.475	1.2638	0.233632	5.40936	6.32496e-08	2.00003e-07
CIKOCLFN_00538	ybcM	DLP12 prophage; predicted DNA-binding transcriptional regulator	718.798	1.26327	0.263731	4.79002	1.66766e-06	4.49494e-06
CIKOCLFN_00431	bolA	BolA DNA-binding transcriptional dual regulator	6154.41	1.26307	0.42377	2.98055	0.00287729	0.00509342
CIKOCLFN_01465	narW	NarW, probable private chaperone for NarZ nitrate reductase subunit	100.302	1.2588	0.425347	2.95947	0.00308169	0.00541504
CIKOCLFN_04127	CIKOCLFN_04127	hypothetical protein	416.548	1.25756	0.416077	3.02243	0.00250754	0.00447209
CIKOCLFN_02675	proX	glycine betaine / proline ABC transporter - periplasmic binding protein	6771.28	1.25398	0.262459	4.77781	1.77216e-06	4.76164e-06
CIKOCLFN_00993	torC	TorC trimethylamine N-oxide reductase, cytochrome c-type subunit	83.4848	1.25199	0.311635	4.01749	5.88204e-05	0.000130169
CIKOCLFN_00237	phoE	outer membrane porin E	275.642	1.25031	0.239666	5.2169	1.8194e-07	5.50956e-07
CIKOCLFN_03523	bcsA	cellulose synthase, catalytic subunit	358.42	1.24469	0.17977	6.92379	4.39724e-12	2.09701e-11
CIKOCLFN_00984	gfcA	putative protein	234.971	1.24158	0.240817	5.15571	2.52674e-07	7.51369e-07
CIKOCLFN_00982	CIKOCLFN_00982	hypothetical protein	56.5132	1.2398	0.388271	3.19314	0.00140736	0.00259072
CIKOCLFN_00353	frmB	S-formylglutathione hydrolase	1660.2	1.23592	0.172319	7.17229	7.37515e-13	3.85466e-12
CIKOCLFN_00576	CIKOCLFN_00576	hypothetical protein	44.1016	1.23502	0.385432	3.20425	0.00135413	0.00250347
CIKOCLFN_03596	yibT	putative protein	270.168	1.23378	0.410376	3.00647	0.00264304	0.00470007
CIKOCLFN_02999	yghA	putative glutathionylspermidine synthase, with NAD(P)-binding Rossmann-fold domain	678.573	1.23095	0.42458	2.89921	0.00374101	0.00649642
CIKOCLFN_03030	ygiD	putative dioxygenase	424.046	1.22999	0.186691	6.58839	4.44614e-11	1.93493e-10
CIKOCLFN_03690	dgoA	2-oxo-3-deoxygalactonate 6-phosphate aldolase	88.8811	1.22813	0.296451	4.14277	3.43141e-05	7.81123e-05
CIKOCLFN_04132	yjdL	dipeptide:H+ symporter YjdL	274.898	1.22496	0.156112	7.84669	4.27146e-15	2.76453e-14
CIKOCLFN_01744	CIKOCLFN_01744	hypothetical protein	68.6699	1.22459	0.352347	3.47552	0.000509872	0.000994031
CIKOCLFN_00776	ybhK	putative transferase with NAD(P)-binding Rossmann-fold domain protein	1418.84	1.22401	0.13604	8.99742	2.31089e-19	2.13708e-18
CIKOCLFN_03873	yihT	putative aldolase	221.2	1.22292	0.36232	3.37524	0.000737524	0.00140967
CIKOCLFN_03874	yihU	succinate semialdehyde reductase	139.084	1.21787	0.435357	2.79741	0.00515146	0.00874749
CIKOCLFN_00802	mcbA	protein involved in colanic acid production	91.8112	1.21674	0.355852	3.41921	0.000628022	0.00121062
CIKOCLFN_04303	sgcQ	KpLE2 phage-like element; predicted nucleoside triphosphatase	919.9	1.21519	0.121525	9.99955	1.53097e-23	1.89395e-22
CIKOCLFN_03443	livM	branched chain amino acid transporter - membrane subunit	1186.2	1.21316	0.305929	3.96551	7.32386e-05	0.000160258
CIKOCLFN_00970	hyaC	hydrogenase 1, b-type cytochrome subunit	54.2634	1.21229	0.324391	3.73712	0.000186139	0.000386355
CIKOCLFN_04060	yjcC	putative c-di-GMP-specific phosphodiesterase	638.65	1.21048	0.285735	4.23638	2.27154e-05	5.29164e-05
CIKOCLFN_02753	cas1	multifunctional nuclease	362.549	1.20652	0.22615	5.33505	9.55207e-08	2.97661e-07
CIKOCLFN_00290	ecpD	hypothetical protein	490.001	1.20378	0.192511	6.25305	4.02506e-10	1.59479e-09
CIKOCLFN_03698	dnaN	DNA polymerase III, holoenzyme	7553.14	1.20307	0.207299	5.80353	6.49323e-09	2.24878e-08
CIKOCLFN_01288	fabI	enoyl-[acyl-carrier-protein] reductase	28089	1.19939	0.261539	4.58592	4.52e-06	1.15586e-05
CIKOCLFN_01673	ydhX	putative 4Fe-4S ferredoxin-type protein	127.421	1.19788	0.286168	4.18593	2.83998e-05	6.53073e-05
CIKOCLFN_02707	norV	flavorubredoxin	269.052	1.19616	0.284907	4.19841	2.68797e-05	6.2078e-05
CIKOCLFN_04069	nrfA	formate dependent nitrite reductase - NrfA subunit	332.103	1.19591	0.329321	3.63143	0.00028186	0.000571578
CIKOCLFN_00073	leuO	LeuO DNA-binding transcriptional dual activator	565.497	1.19576	0.312769	3.82314	0.000131761	0.000277694
CIKOCLFN_02648	ypjA	adhesin-like autotransporter	1298.93	1.19519	0.201086	5.94369	2.78672e-09	1.0057e-08
CIKOCLFN_03587	rhsA	RhsA protein in rhs element	738.356	1.19454	0.126735	9.42551	4.28009e-21	4.44694e-20
CIKOCLFN_00226	motB_1	MotB protein, enables flagellar motor rotation, linking torque machinery to cell wall	59.0168	1.19342	0.271163	4.40111	1.07698e-05	2.61091e-05
CIKOCLFN_02269	yfbK	putative lipoprotein	178.52	1.19272	0.295605	4.03485	5.46383e-05	0.000121353
CIKOCLFN_01881	flhA_2	flagellar biosynthesis protein FlhA	239.396	1.19193	0.215267	5.53698	3.07739e-08	1.0019e-07
CIKOCLFN_03313	gspD	putative protein secretion protein for export	340.612	1.19155	0.219693	5.4237	5.83788e-08	1.85284e-07
CIKOCLFN_00507	glxK	glycerate kinase II	242.368	1.18894	0.289732	4.1036	4.06767e-05	9.18167e-05
CIKOCLFN_00015	CIKOCLFN_00015	hypothetical protein	131.116	1.18632	0.251076	4.72495	2.30172e-06	6.10047e-06
CIKOCLFN_00296	ykgM	putative ribosomal protein	70.7488	1.18344	0.402888	2.93738	0.00330997	0.00579245
CIKOCLFN_04161	yjeN	putative protein	67.1203	1.18245	0.342563	3.45176	0.00055694	0.00108088
CIKOCLFN_00449	ybaY	putative outer membrane lipoprotein	3750.46	1.18213	0.231314	5.11051	3.2129e-07	9.44284e-07
CIKOCLFN_02492	hyfI	hydrogenase 4, small subunit	116.688	1.17937	0.273239	4.31627	1.58685e-05	3.76406e-05
CIKOCLFN_03399	yhgA	putative transposase	276.708	1.17804	0.260563	4.52113	6.15095e-06	1.53899e-05
CIKOCLFN_01301	puuE	4-aminobutyrate aminotransferase	653.815	1.17447	0.284098	4.13403	3.56464e-05	8.10592e-05
CIKOCLFN_01891	motB_2	MotB protein, enables flagellar motor rotation, linking torque machinery to cell wall	75.8767	1.17432	0.36793	3.1917	0.0014144	0.00260146
CIKOCLFN_01466	narY	nitrate reductase Z, beta subunit	273.027	1.17254	0.341966	3.42883	0.000606195	0.00117065
CIKOCLFN_00908	ihfB	integration host factor (IHF), beta subunit	16131.3	1.1723	0.164732	7.11639	1.10788e-12	5.70155e-12
CIKOCLFN_03902	rhaT	rhamnose / lyxose:H+ symporter	132.626	1.1713	0.230903	5.07269	3.92234e-07	1.13721e-06
CIKOCLFN_01632	rsxE	integral membrane protein of SoxR-reducing complex	1351.28	1.1694	0.364538	3.2079	0.0013371	0.00247412
CIKOCLFN_00548	essD	DLP12 prophage; predicted phage lysis protein	63.4322	1.16857	0.340442	3.43252	0.000598007	0.00115744
CIKOCLFN_00013	dnaJ	chaperone with DnaK; heat shock protein	17430.6	1.1675	0.202447	5.76696	8.07132e-09	2.77072e-08
CIKOCLFN_03107	tdcB	catabolic threonine dehydratase	840.84	1.1582	0.377881	3.06498	0.00217685	0.00390832
CIKOCLFN_03506	gadX	GadX DNA-binding transcriptional dual regulator	6415.4	1.15488	0.415977	2.77629	0.00549824	0.0093001
CIKOCLFN_00804	ybiO	mechanosensitive channel YbiO monomer	455.204	1.15412	0.297665	3.87725	0.000105643	0.000225741
CIKOCLFN_02300	yfcE	phosphodiesterase	3522.47	1.15177	0.103023	11.1798	5.12056e-29	9.85305e-28
CIKOCLFN_02736	ygbL	putative class II aldolase	134.568	1.15154	0.310832	3.70471	0.000211632	0.000434711
CIKOCLFN_02963	yghD	putative secretion pathway protein, M-type protein, membrane anchored	167.025	1.15119	0.252274	4.56324	5.03694e-06	1.27891e-05
CIKOCLFN_03630	mutM	formamidopyrimidine DNA glycosylase	2327.93	1.15057	0.359144	3.20365	0.00135699	0.00250769
CIKOCLFN_04275	CIKOCLFN_04275	hypothetical protein	79.4677	1.1502	0.302936	3.79685	0.000146549	0.000307502
CIKOCLFN_02659	gabP	4-aminobutyrate:H+ symporter	2756.33	1.1488	0.402495	2.8542	0.00431449	0.00741726
CIKOCLFN_03364	CIKOCLFN_03364	hypothetical protein	234.549	1.14492	0.242123	4.72866	2.26003e-06	5.99738e-06
CIKOCLFN_04078	fdhF_1	formate dehydrogenase H	1296.88	1.14359	0.280222	4.08102	4.48382e-05	0.000100628
CIKOCLFN_01743	cho	endonuclease of nucleotide excision repair	600.72	1.14223	0.204625	5.58207	2.37669e-08	7.80289e-08
CIKOCLFN_00289	ecpE	hypothetical protein	261.417	1.13803	0.233369	4.87653	1.07968e-06	2.96602e-06
CIKOCLFN_02132	yohC	putative inner membrane protein	332.315	1.13514	0.367446	3.08927	0.0020065	0.00362065
CIKOCLFN_04024	yjbH	putative porin	326.972	1.13344	0.264364	4.28744	1.80745e-05	4.25207e-05
CIKOCLFN_01400	CIKOCLFN_01400	hypothetical protein	466.441	1.13317	0.163978	6.91047	4.83037e-12	2.29791e-11
CIKOCLFN_03680	glvC	PTS permease - unknown specificity	92.6568	1.1308	0.213464	5.29737	1.1748e-07	3.61885e-07
CIKOCLFN_04280	CIKOCLFN_04280	hypothetical protein	89.1627	1.12891	0.309825	3.64371	0.00026874	0.000546522
CIKOCLFN_01796	CIKOCLFN_01796	hypothetical protein	1340.84	1.12762	0.256876	4.38975	1.13483e-05	2.74496e-05
CIKOCLFN_03111	garK	glycerate kinase I	899.953	1.12734	0.341436	3.30175	0.000960847	0.00180754
CIKOCLFN_00618	dpiA	Transcriptional regulatory protein DpiA	479.535	1.12546	0.40678	2.76675	0.00566181	0.00954609
CIKOCLFN_00867	poxB	pyruvate oxidase monomer	3940.13	1.1245	0.323078	3.48059	0.000500316	0.000976287
CIKOCLFN_02271	yfbM	putative protein	75.661	1.12338	0.237434	4.73133	2.23051e-06	5.92272e-06
CIKOCLFN_00410	ribD	fused diaminohydroxyphosphoribosylaminopyrimidine deaminase / 5-amino-6-(5-phosphoribosylamino)uracil reductase	5077.11	1.12146	0.137874	8.13393	4.15585e-16	2.91385e-15
CIKOCLFN_00816	ybiT	putative ATP-binding component of a transport system	7318.9	1.12097	0.165304	6.78127	1.19128e-11	5.473e-11
CIKOCLFN_03229	aaeA	hydroxylated, aromatic carboxylic acid efflux transporter - putative membrane fusion protein	279.519	1.11771	0.240734	4.64293	3.435e-06	8.91148e-06
CIKOCLFN_02660	csiR	CsiR DNA-binding transcriptional repressor	1534.77	1.11684	0.314003	3.55678	0.000375422	0.000746149
CIKOCLFN_00315	yahC	putative inner membrane protein	51.9539	1.11656	0.388097	2.87701	0.00401469	0.00693519
CIKOCLFN_02553	CIKOCLFN_02553	hypothetical protein	325.469	1.11396	0.235065	4.73892	2.14856e-06	5.72995e-06
CIKOCLFN_04284	insO-2	KpLE2 phage-like element; partial transposase	66.6363	1.11118	0.294724	3.77026	0.000163078	0.000341017
CIKOCLFN_01737	chbR	ChbR DNA-binding transcriptional dual regulator	589.1	1.10984	0.208982	5.3107	1.09208e-07	3.37615e-07
CIKOCLFN_01923	fliD	flagellar cap protein FliD; filament capping protein; enables filament assembly	244.639	1.10786	0.271746	4.07683	4.56545e-05	0.0001023
CIKOCLFN_01671	CIKOCLFN_01671	hypothetical protein	147.638	1.10777	0.293184	3.77843	0.00015782	0.000330505
CIKOCLFN_02883	ygfQ	putative transporter	415.658	1.10523	0.223381	4.94774	7.50808e-07	2.10984e-06
CIKOCLFN_02510	yfgI	putative membrane protein	158.361	1.09658	0.237714	4.61303	3.96849e-06	1.02152e-05
CIKOCLFN_03441	livF	branched chain amino acid ABC transporter - ATP binding subunit	854.998	1.09619	0.302902	3.61896	0.000295785	0.000597558
CIKOCLFN_04249	bdcA	c-di-GMP binding protein involved in biofilm dispersal	191.199	1.09429	0.243682	4.49064	7.1009e-06	1.75417e-05
CIKOCLFN_01467	narZ	nitrate reductase Z, alpha subunit	759.175	1.09284	0.339752	3.21659	0.00129722	0.00240448
CIKOCLFN_01508	CIKOCLFN_01508	hypothetical protein	587.288	1.0905	0.217483	5.01422	5.32502e-07	1.52128e-06
CIKOCLFN_03360	frlB	fructoselysine 6-phosphate deglycase monomer	169.542	1.08888	0.191605	5.68293	1.32406e-08	4.44913e-08
CIKOCLFN_02993	yghW	putative protein	49.2691	1.08611	0.365056	2.97518	0.00292818	0.00516646
CIKOCLFN_02446	yffN	CPZ-55 prophage; predicted protein	43.137	1.08528	0.312013	3.47831	0.000504587	0.000984175
CIKOCLFN_02786	gudX	glucarate dehydratase-related protein	345.064	1.08091	0.388211	2.78434	0.00536373	0.00908996
CIKOCLFN_01337	abgB	p-aminobenzoyl-glutamate hydrolase subunit B	296.432	1.07882	0.19353	5.57441	2.48374e-08	8.13566e-08
CIKOCLFN_03257	yhdX	YhdW/YhdX/YhdY/YhdZ ABC transporter	162.799	1.07367	0.250938	4.27863	1.88051e-05	4.41185e-05
CIKOCLFN_00951	ycbZ	putative ATP-dependent protease	8779.75	1.07044	0.191231	5.59763	2.17302e-08	7.16712e-08
CIKOCLFN_00599	CIKOCLFN_00599	hypothetical protein	235.909	1.06761	0.215521	4.95365	7.28357e-07	2.04943e-06
CIKOCLFN_01940	fliK	flagellar hook-length control protein FliK	187.267	1.06732	0.346398	3.08121	0.00206163	0.00371387
CIKOCLFN_01777	ydjK	putative transporter	188.407	1.06409	0.249184	4.2703	1.95208e-05	4.57475e-05
CIKOCLFN_01975	yeeJ	adhesin	2441.32	1.06281	0.14973	7.09817	1.26415e-12	6.47314e-12
CIKOCLFN_00520	CIKOCLFN_00520	hypothetical protein	99.1069	1.06041	0.294631	3.5991	0.000319318	0.000642522
CIKOCLFN_02074	mdtD	putative transport protein MdtD	212.119	1.05912	0.260462	4.06632	4.77617e-05	0.000106854
CIKOCLFN_00453	ylaC	putative inner membrane protein	4126.85	1.0573	0.239998	4.40545	1.05563e-05	2.5606e-05
CIKOCLFN_01924	fliS	flagellar biosynthesis protein FliS	63.6266	1.05724	0.30999	3.41056	0.000648292	0.00124634
CIKOCLFN_02110	yehF	Protein YehF	100.813	1.05705	0.316117	3.34387	0.00082618	0.00156795
CIKOCLFN_03366	yhfU	putative protein	82.8695	1.05629	0.268874	3.92856	8.54576e-05	0.000185295
CIKOCLFN_04048	pspG	phage shock protein G	257.055	1.05032	0.264887	3.96517	7.3344e-05	0.000160407
CIKOCLFN_01394	paaH	3-hydroxyadipyl-CoA dehydrogenase (NAD+)	280.302	1.04931	0.244547	4.29083	1.78003e-05	4.19445e-05
CIKOCLFN_00627	ybeF	putative DNA-binding transcriptional regulator, LYSR-type	333.62	1.04763	0.184803	5.6689	1.43717e-08	4.81413e-08
CIKOCLFN_04337	CIKOCLFN_04337	hypothetical protein	196.543	1.04463	0.281327	3.71323	0.000204628	0.00042113
CIKOCLFN_01867	nudB	dihydroneopterin triphosphate pyrophosphohydrolase	6508	1.04255	0.214356	4.86365	1.1524e-06	3.1577e-06
CIKOCLFN_03504	mdtF	MdtEF-TolC multidrug efflux transport system - permease subunit	2110.86	1.04126	0.324053	3.21323	0.00131251	0.00242968
CIKOCLFN_01393	paaG	putative ring 1,2-epoxyphenylacetyl-CoA isomerase (oxepin-CoA forming)	142.012	1.03635	0.354647	2.92219	0.00347584	0.0060654
CIKOCLFN_03226	yhcN	stress-induced protein	598.558	1.03072	0.33424	3.08376	0.00204401	0.00368523
CIKOCLFN_03947	frwD	PTS system fructose-like IIB component 2	47.4824	1.02993	0.352514	2.92166	0.00348167	0.00607311
CIKOCLFN_04142	fxsA	inner membrane protein; overproduction inhibits F exclusion of bacteriophage T7	1696.65	1.02677	0.303323	3.38507	0.000711604	0.00136195
CIKOCLFN_03469	rhsB	RhsB protein in rhs element	723.325	1.02537	0.138754	7.38983	1.47014e-13	8.22475e-13
CIKOCLFN_03442	livG	branched chain amino acid transporter - ATP binding subunit	787.707	1.02529	0.314238	3.26277	0.0011033	0.00206376
CIKOCLFN_00445	mdlB	putative multidrug transporter subunit of ABC superfamily: ATP-binding component	946.651	1.02521	0.227978	4.49695	6.89338e-06	1.70659e-05
CIKOCLFN_03112	garR	tartronate semialdehyde reductase	1564.42	1.02113	0.249529	4.09224	4.27232e-05	9.62337e-05
CIKOCLFN_04265	idnO	5-keto-D-gluconate 5-reductase	347.282	1.02101	0.214341	4.76348	1.90285e-06	5.10319e-06
CIKOCLFN_02506	yfgF	cyclic di-GMP phosphodiesterase	338.474	1.01829	0.25087	4.05903	4.92767e-05	0.000110186
CIKOCLFN_02604	yfiL	putative lipoprotein	316.272	1.01723	0.251801	4.0398	5.34957e-05	0.000119123
CIKOCLFN_00980	gfcE	putative exopolysaccharide export protein	291.291	1.01368	0.238111	4.25716	2.07036e-05	4.8361e-05
CIKOCLFN_04319	fimD	outer membrane protein; export and assembly of type 1 fimbriae	1049.43	1.01231	0.273033	3.70766	0.000209185	0.000429891
CIKOCLFN_04304	sgcC	PTS permease - unknown specificity	329.735	1.00847	0.244604	4.12286	3.74197e-05	8.4822e-05
CIKOCLFN_03278	mscL	mechanosensitive channel MscL	5796.17	1.00073	0.280474	3.56801	0.000359703	0.000717015
CIKOCLFN_03549	insJ	IS150 protein InsA	160.683	1.00004	0.275871	3.62502	0.000288943	0.000584837
CIKOCLFN_03626	waaG	lipopolysaccharide glucosyltransferase I	3409.19	0.998103	0.152078	6.56311	5.26982e-11	2.27264e-10
CIKOCLFN_00783	CIKOCLFN_00783	hypothetical protein	146.626	0.992606	0.311503	3.1865	0.00144003	0.00264407
CIKOCLFN_00304	ykgD	putative DNA-binding transcriptional regulator	270.863	0.991724	0.274891	3.6077	0.000308925	0.000622639
CIKOCLFN_01868	aspS	aspartyl-tRNA synthetase	28449.2	0.990841	0.167245	5.92448	3.13286e-09	1.12213e-08
CIKOCLFN_01115	ycfZ	putative inner membrane protein	228.684	0.98994	0.290203	3.4112	0.00064677	0.00124397
CIKOCLFN_01364	trkG	K+ transporter TrkG	809.265	0.989442	0.307788	3.21469	0.00130588	0.00241948
CIKOCLFN_02299	yfcD	putative Nudix hydrolase	4449.83	0.989148	0.106117	9.32127	1.14957e-20	1.15522e-19
CIKOCLFN_02081	yegS	lipid kinase	1135.64	0.98882	0.334633	2.95493	0.00312735	0.00549078
CIKOCLFN_01651	nemA	N-ethylmaleimide reductase, FMN-linked	2519.94	0.987297	0.144268	6.84347	7.72967e-12	3.61701e-11
CIKOCLFN_00691	kdpC	K+ transporting ATPase - KdpC subunit	152.409	0.984997	0.258274	3.81376	0.000136866	0.000288171
CIKOCLFN_01134	intE	e14 prophage; predicted integrase	229.334	0.984367	0.215586	4.56601	4.97093e-06	1.26289e-05
CIKOCLFN_04289	fecC	ferric dicitrate ABC transporter - membrane subunit	516.133	0.983282	0.337009	2.91767	0.00352659	0.00614647
CIKOCLFN_04150	ecnA	entericidin A, antidote to lipoprotein entericidin B	414.326	0.981305	0.282736	3.47074	0.000519022	0.00101095
CIKOCLFN_03362	frlD	fructoselysine 6-kinase	166.516	0.981201	0.353858	2.77287	0.00555648	0.00939065
CIKOCLFN_00014	insL-3_1	putative IS186/IS421 transposase	3790.14	0.977224	0.158051	6.18297	6.29054e-10	2.44943e-09
CIKOCLFN_04389	deoB	phosphopentomutase	17510.1	0.973782	0.241929	4.02508	5.69565e-05	0.000126175
CIKOCLFN_01334	fnr	FNR DNA-binding transcriptional dual regulator	24962.2	0.965004	0.153667	6.27985	3.38901e-10	1.35277e-09
CIKOCLFN_03663	glpT_2	glycerol-3-phosphate:phosphate antiporter	168.975	0.961844	0.258992	3.71379	0.000204177	0.000420607
CIKOCLFN_03520	bcsC	oxidase involved in cellulose synthesis	2190.29	0.961026	0.166421	5.77466	7.71069e-09	2.65542e-08
CIKOCLFN_01665	mdtK	multidrug efflux transporter MdtK	3778.51	0.959875	0.195198	4.91744	8.76837e-07	2.45274e-06
CIKOCLFN_00337	cynT	carbonic anhydrase monomer	193.768	0.959848	0.298138	3.21948	0.00128425	0.00238352
CIKOCLFN_03623	waaB	UDP-D-galactose:(glucosyl)lipopolysaccharide-1,6-D-galactosyltransferase	2612.44	0.957559	0.178952	5.35093	8.75041e-08	2.73474e-07
CIKOCLFN_00018	nhaR	NhaR transcriptional activator	1821.3	0.952358	0.111563	8.5365	1.38351e-17	1.10142e-16
CIKOCLFN_03122	agaA	putative truncated N-acetylgalactosamine-6-phosphate deacetylase	169.602	0.947813	0.185535	5.10853	3.24667e-07	9.53557e-07
CIKOCLFN_02915	scpA	methylmalonyl-CoA mutase	260.373	0.945892	0.196289	4.81887	1.44372e-06	3.90606e-06
CIKOCLFN_03513	yhjE	YhjE MFS transporter	811.373	0.945095	0.333334	2.83528	0.00457854	0.00784918
CIKOCLFN_03676	yidL	putative ARAC-type regulatory protein	252.661	0.943154	0.217548	4.33539	1.45502e-05	3.4744e-05
CIKOCLFN_04115	eptA	putative metal-dependent hydrolase	231.199	0.942953	0.23047	4.09143	4.28719e-05	9.65181e-05
CIKOCLFN_01152	mcrA	restriction of DNA at 5-methylcytosine residues	227.788	0.94213	0.340625	2.76588	0.00567689	0.00956026
CIKOCLFN_01135	xisE	e14 prophage; predicted excisionase	50.0749	0.942042	0.316605	2.97545	0.00292555	0.00516395
CIKOCLFN_03353	tsgA	YhfC MFS transporter	1041.68	0.940913	0.299709	3.13943	0.00169279	0.00307786
CIKOCLFN_01367	ynaA	Rac prophage; predicted tail protein	137.59	0.938936	0.19763	4.75098	2.02433e-06	5.41208e-06
CIKOCLFN_00711	ybgO	putative fimbrial-like adhesin protein	323.555	0.938653	0.185198	5.06838	4.01205e-07	1.16165e-06
CIKOCLFN_04407	creD	putative inner membrane protein	260.569	0.937647	0.234144	4.00457	6.21315e-05	0.000137073
CIKOCLFN_02265	CIKOCLFN_02265	hypothetical protein	6183.17	0.936815	0.327417	2.86123	0.00421997	0.00726349
CIKOCLFN_03625	waaP	lipopolysaccharide core heptose (I) kinase	2183.02	0.935706	0.140644	6.65301	2.87168e-11	1.27035e-10
CIKOCLFN_01647	sodC	superoxide dismutase precursor (Cu-Zn)	1243.05	0.932199	0.292819	3.18353	0.00145489	0.00266793
CIKOCLFN_02829	ygdT	hypothetical protein	88.6184	0.931178	0.325463	2.86109	0.00422187	0.00726386
CIKOCLFN_03621	waaJ	UDP-glucose:(glucosyl)LPS alpha-1,2-glucosyltransferase	2848.82	0.926351	0.179768	5.15304	2.56303e-07	7.61632e-07
CIKOCLFN_02867	xdhC	xanthine dehydrogenase, Fe-S subunit	147.337	0.923808	0.277866	3.32466	0.000885268	0.00167417
CIKOCLFN_03941	fsaB	fructose 6-phosphate aldolase 2	980.176	0.921608	0.302255	3.04911	0.00229519	0.00410532
CIKOCLFN_00971	hyaD	protein involved in processing of HyaA and HyaB proteins	74.6201	0.921564	0.320579	2.87469	0.00404429	0.00698352
CIKOCLFN_04209	ytfA	putative transcriptional regulator	122.701	0.918965	0.332603	2.76294	0.00572826	0.00964298
CIKOCLFN_00893	ycaC	putative hydrolase monomer	5374.04	0.915892	0.330448	2.77166	0.00557708	0.00941577
CIKOCLFN_01757	ynjC	YnjC/YnjD ABC transporter	188.125	0.913468	0.223524	4.08666	4.3762e-05	9.82642e-05
CIKOCLFN_02352	tfaS	CPS-53 (KpLE1) prophage; tail fiber assembly protein fragment	211.136	0.91269	0.233649	3.90624	9.37421e-05	0.000202134
CIKOCLFN_02075	baeS	Signal transduction histidine-protein kinase BaeS	355.041	0.908731	0.237372	3.8283	0.000129031	0.000272342
CIKOCLFN_01376	ydbK	putative pyruvate:flavodoxin oxidoreductase	8463.02	0.908545	0.180444	5.03504	4.7774e-07	1.37675e-06
CIKOCLFN_00647	djlC	Hsc56, co-chaperone of Hsc62	175.876	0.906854	0.215756	4.20315	2.63223e-05	6.08889e-05
CIKOCLFN_02438	eutR	putative ARAC-type regulatory protein	332.336	0.904572	0.191542	4.72257	2.32886e-06	6.16861e-06
CIKOCLFN_00653	gltI	glutamate / aspartate ABC transporter - periplasmic binding protein	14209.1	0.901542	0.29065	3.10181	0.00192339	0.00347652
CIKOCLFN_00784	CIKOCLFN_00784	hypothetical protein	137.979	0.899116	0.301879	2.9784	0.00289756	0.00512086
CIKOCLFN_04277	yjhB	YjhB MFS transporter	419.423	0.898944	0.225505	3.98635	6.70965e-05	0.000147345
CIKOCLFN_01409	ynbC	putative hydrolase	191.537	0.898681	0.249882	3.59642	0.000322623	0.000647813
CIKOCLFN_02439	eutK	putative structural protein, ethanolamine utilization microcompartment	245.681	0.896959	0.201634	4.44845	8.64917e-06	2.11113e-05
CIKOCLFN_03331	tusB	sulfur transfer protein complex, TusB subunit	1660.65	0.894674	0.203516	4.39609	1.10219e-05	2.66902e-05
CIKOCLFN_04058	ssb	ssDNA-binding protein	5753.84	0.890146	0.154548	5.75969	8.4269e-09	2.88817e-08
CIKOCLFN_03810	CIKOCLFN_03810	hypothetical protein	152.989	0.889239	0.294454	3.01996	0.00252811	0.00450316
CIKOCLFN_04278	yjhC	KpLE2 phage-like element; predicted oxidoreductase	842.805	0.885198	0.139128	6.36249	1.98508e-10	8.09693e-10
CIKOCLFN_00498	allS	AllS transcriptional activator	67.3587	0.883159	0.257308	3.4323	0.000598491	0.00115786
CIKOCLFN_03736	rsmG	16S rRNA m7G527 methyltransferase	1703.06	0.882199	0.286155	3.08294	0.00204966	0.00369387
CIKOCLFN_02606	yfiN	putative diguanylate cyclase	1357.92	0.872866	0.245363	3.55745	0.000374471	0.000744603
CIKOCLFN_00409	nrdR	NrdR-Zn2+ DNA-binding transcriptional repressor	2880.92	0.872613	0.114296	7.63465	2.26437e-14	1.37821e-13
CIKOCLFN_03215	dcuD	YhcL DcuC transporter	269.171	0.869227	0.215759	4.0287	5.60853e-05	0.000124437
CIKOCLFN_01816	yoaD	putative phosphodiesterase	334.102	0.86701	0.2299	3.77125	0.00016243	0.000339828
CIKOCLFN_00912	CIKOCLFN_00912	hypothetical protein	601.075	0.864085	0.265702	3.25208	0.00114564	0.00213922
CIKOCLFN_02714	hycI	hydrogenase 3 maturation protease	717.752	0.862026	0.161173	5.34844	8.87141e-08	2.77054e-07
CIKOCLFN_00798	ybiJ	putative protein	976.376	0.861397	0.289874	2.97162	0.00296228	0.00522448
CIKOCLFN_03712	cbrB	putative inner membrane protein	283.799	0.860371	0.206324	4.17001	3.04587e-05	6.98175e-05
CIKOCLFN_03431	insAB-1_2	InsAB' transposase	257.285	0.860045	0.209432	4.10657	4.01579e-05	9.07889e-05
CIKOCLFN_03699	dnaA	chromosomal replication initiator protein DnaA; DNA-binding transcriptional dual regulator	11433.9	0.859301	0.22199	3.87089	0.000108438	0.000230694
CIKOCLFN_03132	yraK	putative fimbrial protein	432.764	0.856249	0.167241	5.11985	3.05772e-07	9.01765e-07
CIKOCLFN_00560	envY	EnvY DNA-binding transcriptional activator	117.941	0.851721	0.301182	2.82793	0.00468499	0.00800928
CIKOCLFN_02305	CIKOCLFN_02305	hypothetical protein	281.58	0.850291	0.238312	3.56797	0.000359761	0.000717015
CIKOCLFN_00577	insL-3_2	putative IS186/IS421 transposase	2421.25	0.849098	0.161602	5.25427	1.48615e-07	4.54207e-07
CIKOCLFN_03254	yhdV	putative outer membrane lipoprotein	60.8473	0.847427	0.296961	2.85367	0.00432175	0.00742379
CIKOCLFN_01040	ymdA	putative protein	79.1908	0.846093	0.24701	3.42533	0.000614047	0.00118528
CIKOCLFN_00316	yahD	putative transcriptional regulator with ankyrin domain protein	246.25	0.844091	0.305702	2.76115	0.00575977	0.00968843
CIKOCLFN_03201	gltF	periplasmic protein	552.974	0.842755	0.202374	4.16435	3.1224e-05	7.1343e-05
CIKOCLFN_03939	CIKOCLFN_03939	hypothetical protein	67.074	0.842147	0.265382	3.17334	0.00150694	0.00275512
CIKOCLFN_04360	yjjL	galactonate:H+ symporter	707.608	0.841874	0.185764	4.53197	5.84375e-06	1.46726e-05
CIKOCLFN_03807	uvrD	DNA-dependent ATPase I and helicase II	6654.93	0.841361	0.143778	5.85182	4.86213e-09	1.69898e-08
CIKOCLFN_03489	CIKOCLFN_03489	hypothetical protein	5511.67	0.841126	0.197684	4.2549	2.09145e-05	4.88271e-05
CIKOCLFN_01282	osmB	OsmB osmotically inducible lipoprotein	1766.44	0.838631	0.263549	3.18207	0.00146225	0.00268026
CIKOCLFN_00121	yadG	YadG/YadH ABC transporter	3907.02	0.836765	0.131497	6.3634	1.97336e-10	8.0568e-10
CIKOCLFN_00657	CIKOCLFN_00657	hypothetical protein	4184.38	0.836116	0.172511	4.84675	1.25497e-06	3.42563e-06
CIKOCLFN_03622	waaI	UDP-D-glucose:(glucosyl)LPS alpha-1,3-glucosyltransferase	3300.7	0.835116	0.146215	5.71157	1.11938e-08	3.79403e-08
CIKOCLFN_03627	waaQ	lipopolysaccharide core heptosyl transferase III	3988.34	0.833848	0.121593	6.85771	6.99749e-12	3.29235e-11
CIKOCLFN_00977	appA	acid phosphatase	737.252	0.815825	0.239126	3.41169	0.000645612	0.0012423
CIKOCLFN_02940	endA	DNA-specific endonuclease I	123.615	0.814213	0.288118	2.82597	0.0047138	0.00805212
CIKOCLFN_00122	yadH	YadG/YadH ABC transporter	1935.98	0.812222	0.180629	4.49664	6.90343e-06	1.70736e-05
CIKOCLFN_04221	CIKOCLFN_04221	hypothetical protein	3066.83	0.808518	0.228948	3.53145	0.000413295	0.000818389
CIKOCLFN_01964	yedV	putative sensory kinase in two-component regulatory system with YedW	596.574	0.807732	0.271306	2.9772	0.00290895	0.00513887
CIKOCLFN_00496	ylbG	putative DNA-binding transcriptional regulator	247.287	0.80661	0.208042	3.87714	0.000105689	0.000225741
CIKOCLFN_02024	gnd	6-phosphogluconate dehydrogenase (decarboxylating)	91337.8	0.806601	0.177861	4.53501	5.75995e-06	1.44707e-05
CIKOCLFN_00658	ybeZ	putative protein with nucleoside triphosphate hydrolase domain protein	12848.6	0.804599	0.130728	6.15474	7.5201e-10	2.89406e-09
CIKOCLFN_01071	flgE	flagellar hook protein FlgE	830.194	0.803662	0.270727	2.96853	0.00299229	0.00527307
CIKOCLFN_01137	ymfJ	e14 prophage; predicted protein	208.173	0.802236	0.230231	3.48448	0.000493098	0.000963956
CIKOCLFN_00937	elfG	putative fimbrial-like adhesin protein	273.147	0.800502	0.185803	4.30833	1.64493e-05	3.89106e-05
CIKOCLFN_04342	mdtM	multidrug efflux transporter MdtM	428.807	0.798476	0.267637	2.98343	0.00285041	0.00504792
CIKOCLFN_02255	arnT	4-amino-4-deoxy-L-arabinose (L-Ara4N) transferase	219.812	0.796146	0.286003	2.78369	0.00537436	0.00910437
CIKOCLFN_00412	nusB	transcription antitermination protein NusB	7626.99	0.78888	0.195544	4.03428	5.47694e-05	0.000121581
CIKOCLFN_01804	yeaX	putative oxidoreductase	225.855	0.78295	0.224611	3.48581	0.000490653	0.000960052
CIKOCLFN_03389	hslO	molecular chaperone Hsp33	6557.57	0.777807	0.170554	4.56046	5.10413e-06	1.29443e-05
CIKOCLFN_02619	ratB	putative protein	624.46	0.777171	0.207594	3.74371	0.000181322	0.000376963
CIKOCLFN_00111	yacH	putative membrane protein	341.318	0.776475	0.170997	4.54087	5.60223e-06	1.40992e-05
CIKOCLFN_00444	mdlA	putative multidrug transporter subunit of ABC superfamily: ATP-binding component	973.515	0.773739	0.165796	4.6668	3.05926e-06	7.97525e-06
CIKOCLFN_04267	idnK	D-gluconate kinase, thermosensitive	148.163	0.770677	0.237632	3.24315	0.00118216	0.00220549
CIKOCLFN_01264	yciQ	putative inner membrane protein	794.261	0.768041	0.193581	3.96755	7.2615e-05	0.000158975
CIKOCLFN_03058	dnaG	DNA primase	14513.1	0.767433	0.237116	3.23652	0.00120996	0.00225246
CIKOCLFN_02889	lysS	lysyl tRNA synthetase (LysRSs), constitutive	34670	0.766164	0.227408	3.36912	0.000754076	0.00143875
CIKOCLFN_01803	yeaW	2Fe-2S cluster-containing protein	198.378	0.765519	0.233158	3.28326	0.00102613	0.00192613
CIKOCLFN_03043	yqiK	putative membrane protein	442.718	0.765513	0.201375	3.80143	0.000143865	0.000302314
CIKOCLFN_02230	yfaL	adhesin	1208.24	0.764278	0.0980058	7.79829	6.27507e-15	4.01286e-14
CIKOCLFN_03770	CIKOCLFN_03770	hypothetical protein	227.212	0.759371	0.207055	3.66749	0.00024494	0.000500257
CIKOCLFN_00366	hemB	porphobilinogen synthase	6530	0.757703	0.116666	6.49463	8.32376e-11	3.53636e-10
CIKOCLFN_00471	aes	acetyl esterase	460.848	0.755775	0.204156	3.70195	0.000213946	0.000439254
CIKOCLFN_02713	ascB	6-phospho-beta-glucosidase; cryptic	677.117	0.752396	0.153042	4.91625	8.82159e-07	2.46281e-06
CIKOCLFN_01792	yeaN	putative amino acid/amine MFS transporter	238.249	0.747851	0.166782	4.484	7.32582e-06	1.80765e-05
CIKOCLFN_01674	ydhW	putative protein	114.813	0.747023	0.211123	3.53833	0.000402659	0.000798715
CIKOCLFN_04264	idnT	L-idonate / 5-ketogluconate / gluconate transporter IdnT	531.91	0.744988	0.155309	4.7968	1.61219e-06	4.35089e-06
CIKOCLFN_03901	rhaR	RhaR transcriptional activator	212.993	0.743945	0.25928	2.86927	0.00411424	0.00709004
CIKOCLFN_00309	betA	choline dehydrogenase	2942	0.742837	0.229839	3.23199	0.00122932	0.00228553
CIKOCLFN_03982	CIKOCLFN_03982	hypothetical protein	498.933	0.739519	0.178957	4.13238	3.59028e-05	8.1599e-05
CIKOCLFN_02405	xapR	XapR transcriptional activator	389.639	0.73922	0.153812	4.80598	1.53994e-06	4.15851e-06
CIKOCLFN_02393	insL-3_3	putative IS186/IS421 transposase	2670.56	0.73753	0.191633	3.84867	0.000118763	0.000251536
CIKOCLFN_03063	yqjI	YqjI DNA-binding transcriptional repressor	849.759	0.729231	0.229281	3.18051	0.00147018	0.00269365
CIKOCLFN_00888	rarA	recombination factor	3608.25	0.726198	0.141164	5.14436	2.68435e-07	7.9493e-07
CIKOCLFN_03634	dfp	fused 4'-phosphopantothenoylcysteine decarboxylase and phosphopantothenoylcysteine synthetase	7061.83	0.726011	0.108174	6.71153	1.92596e-11	8.65372e-11
CIKOCLFN_00769	ybhB	putative kinase inhibitor	2550.64	0.722944	0.201889	3.5809	0.000342407	0.000684655
CIKOCLFN_02028	wbbK	putative lipopolysaccharide biosynthesis protein	9784.32	0.718864	0.198316	3.62485	0.000289133	0.000584945
CIKOCLFN_02187	yejO	putative autotransporter outer membrane protein	1953.26	0.717798	0.139649	5.14	2.74739e-07	8.12479e-07
CIKOCLFN_00411	ribE	6,7-dimethyl-8-ribityllumazine synthase	9293.52	0.716946	0.205668	3.48595	0.000490399	0.000959992
CIKOCLFN_04062	soxR	SoxR DNA-binding transcriptional dual regulator	165.757	0.715255	0.203244	3.51919	0.000432872	0.000854394
CIKOCLFN_03624	rfaS	lipopolysaccharide core biosynthesis protein	2270.7	0.710344	0.22105	3.2135	0.00131129	0.00242845
CIKOCLFN_03310	gspB	calcium-binding protein required for initiation of chromosome replication	131.182	0.709231	0.18022	3.93536	8.30709e-05	0.000180576
CIKOCLFN_01404	CIKOCLFN_01404	hypothetical protein	2990.79	0.702512	0.146025	4.81091	1.50242e-06	4.05976e-06
CIKOCLFN_04391	yjjJ	putative DNA-binding transcriptional regulator	1451.64	0.696691	0.15207	4.58139	4.61904e-06	1.18048e-05
CIKOCLFN_00057	polB	DNA polymerase II	5616.14	0.694243	0.164003	4.23311	2.30477e-05	5.36032e-05
CIKOCLFN_03321	gspL	putative protein secretion protein for export	315.123	0.690543	0.192629	3.58483	0.000337296	0.000675378
CIKOCLFN_01627	rsxA	integral membrane protein of SoxR-reducing complex	1253.95	0.681622	0.231474	2.9447	0.00323263	0.00566403
CIKOCLFN_00655	lnt	apolipoprotein N-acyltransferase	3521.71	0.681423	0.215539	3.16149	0.00156967	0.00286493
CIKOCLFN_01735	chbG	chito-oligosaccharide mono-deacetylase	506.568	0.681405	0.145346	4.68815	2.75689e-06	7.24422e-06
CIKOCLFN_03636	slmA	cell division inhibitor, nucleoid occlusion	3545.77	0.680373	0.240035	2.83447	0.00459017	0.00786284
CIKOCLFN_00354	frmA	formaldehyde dehydrogenase, glutathione-dependent	2816.1	0.678721	0.140384	4.83475	1.3331e-06	3.62735e-06
CIKOCLFN_02471	acrD	AcrAD-TolC multidrug efflux transport system - permease subunit	671.836	0.67719	0.148149	4.571	4.85407e-06	1.2376e-05
CIKOCLFN_02031	wbbH	putative O-antigen polymerase	8680.23	0.677145	0.225667	3.00064	0.0026941	0.00478691
CIKOCLFN_03203	yhcD	putative outer membrane protein	604.779	0.674283	0.16532	4.07866	4.52952e-05	0.000101601
CIKOCLFN_02113	CIKOCLFN_02113	hypothetical protein	430.401	0.670705	0.16406	4.08818	4.34764e-05	9.76739e-05
CIKOCLFN_03554	wecH	O-acetyltransferase	255.024	0.668053	0.23281	2.86953	0.00411086	0.00708706
CIKOCLFN_03620	waaY	lipopolysaccharide core heptose (II) kinase	1927.11	0.666516	0.188756	3.53111	0.000413827	0.000819064
CIKOCLFN_03374	rpe	ribulose-5-phosphate 3-epimerase	5072.71	0.662876	0.135069	4.9077	9.21488e-07	2.56095e-06
CIKOCLFN_00221	yafQ	toxin of the YafQ-DinJ toxin-antitoxin system	831.131	0.660887	0.207359	3.18716	0.00143679	0.00263924
CIKOCLFN_03619	rfaZ	protein involved in KdoIII attachment during lipopolysaccharide core biosynthesis	1317.48	0.652057	0.224542	2.90395	0.00368492	0.0064068
CIKOCLFN_02802	fucU	L-fucose mutarotase	937.222	0.650589	0.224981	2.89175	0.00383105	0.00663399
CIKOCLFN_03209	CIKOCLFN_03209	hypothetical protein	377.22	0.650438	0.218258	2.98013	0.00288122	0.00509618
CIKOCLFN_04271	intB	KpLE2 phage-like element; predicted integrase	1922.63	0.647851	0.185952	3.48396	0.000494046	0.00096537
CIKOCLFN_03131	yraJ	putative outer membrane export usher protein	783.433	0.64354	0.184049	3.49657	0.00047128	0.000924252
CIKOCLFN_00397	brnQ	branched chain amino acid transporter BrnQ	2941.04	0.643385	0.18985	3.38891	0.000701701	0.0013448
CIKOCLFN_00978	etk	autophosphorylating protein tyrosine kinase	887.354	0.642127	0.12768	5.02918	4.92576e-07	1.41855e-06
CIKOCLFN_02418	crr	glucose PTS permease	30115.1	0.637608	0.163036	3.91084	9.19756e-05	0.000198725
CIKOCLFN_00250	CIKOCLFN_00250	hypothetical protein	230.664	0.636591	0.179014	3.5561	0.000376395	0.000747737
CIKOCLFN_00561	ybcH	putative protein	306.717	0.632748	0.217977	2.90282	0.00369817	0.00642725
CIKOCLFN_02801	fucK	L-fuculokinase	1661.86	0.630798	0.227515	2.77256	0.00556172	0.0093958
CIKOCLFN_02614	yfjD	putative inner membrane protein	1713.17	0.629042	0.128255	4.90463	9.36036e-07	2.59801e-06
CIKOCLFN_01738	chbA	chitobiose / cellobiose PTS permease - ChbA subunit	327.038	0.624673	0.204782	3.05043	0.00228515	0.00408906
CIKOCLFN_00101	hofB	protein involved in plasmid replication	340.177	0.621375	0.187897	3.30699	0.000943049	0.00177717
CIKOCLFN_01241	oppB	murein tripeptide ABC transporter / peptide ABC transporter - putative membrane subunit	37091.1	0.62026	0.171856	3.60918	0.000307162	0.000619667
CIKOCLFN_03642	ligB	DNA ligase	401.94	0.618086	0.194464	3.17842	0.00148082	0.00271174
CIKOCLFN_01051	yceI	putative protein	925.665	0.616039	0.209528	2.94012	0.00328082	0.00574612
CIKOCLFN_01210	ldrB	small toxic polypeptide LdrB	228.279	0.615965	0.157163	3.91928	8.88131e-05	0.000192413
CIKOCLFN_04359	tsr	methyl accepting chemotaxis protein - serine sensing	337.364	0.615216	0.172077	3.57523	0.000349921	0.000698378
CIKOCLFN_00871	aqpZ	water channel AqpZ	316.699	0.605081	0.214295	2.82359	0.00474892	0.00810566
CIKOCLFN_00452	CIKOCLFN_00452	hypothetical protein	921.911	0.604574	0.21887	2.76225	0.00574038	0.00965959
CIKOCLFN_00981	gfcD	putative lipoprotein	366.713	0.604408	0.189348	3.19204	0.00141273	0.00259949
CIKOCLFN_03373	gph	phosphoglycolate phosphatase	5210.78	0.600088	0.0768553	7.80803	5.80899e-15	3.72035e-14
CIKOCLFN_00414	pgpA	phosphatidylglycerophosphatase A	1679.86	0.599704	0.122485	4.89616	9.77257e-07	2.70434e-06
CIKOCLFN_03207	yhcF	putative transcriptional regulator	606.223	0.598939	0.185245	3.23322	0.00122401	0.00227665
CIKOCLFN_00301	ykgA	putative DNA-binding transcriptional regulator	275.495	0.595246	0.199808	2.97908	0.00289111	0.00511157
CIKOCLFN_00166	dxr	1-deoxy-D-xylulose 5-phosphate reductoisomerase	4234.05	0.579396	0.0986012	5.87616	4.19894e-09	1.47928e-08
CIKOCLFN_01240	oppA	peptide ABC transporter - periplasmic binding protein	277177	0.578364	0.209102	2.76595	0.00567579	0.00956026
CIKOCLFN_02693	csrA	carbon storage regulator; pleiotropic regulatory protein for carbon source metabolism	11326.4	0.576568	0.200668	2.87325	0.00406277	0.00701261
CIKOCLFN_00307	ykgG	putative transporter	497.643	0.562474	0.193686	2.90406	0.00368362	0.0064068
CIKOCLFN_01733	cedA	cell division modulator	143.2	0.559676	0.188422	2.97034	0.00297475	0.00524431
CIKOCLFN_03612	kbl	2-amino-3-ketobutyrate CoA ligase	21518.6	0.559261	0.187394	2.98442	0.00284119	0.00503367
CIKOCLFN_02890	prfB_2	peptide chain release factor RF2	19169.7	0.558499	0.198945	2.8073	0.00499585	0.00850008
CIKOCLFN_02038	galF	putative uridylyltransferase subunit with GalU	23669.9	0.543844	0.138763	3.91924	8.88302e-05	0.000192413
CIKOCLFN_03204	ychE_2	hypothetical protein	278.862	0.541198	0.150445	3.59732	0.000321514	0.00064619
CIKOCLFN_04113	basS	Sensor protein BasS	763.251	0.538621	0.186784	2.88366	0.00393079	0.006793
CIKOCLFN_00677	ybfN	putative lipoprotein	183.204	0.538528	0.181808	2.96206	0.00305586	0.00537626
CIKOCLFN_03611	tdh	threonine dehydrogenase	25631.6	0.534138	0.145178	3.67921	0.00023396	0.000478285
CIKOCLFN_00275	insA-2_2	IS1 protein InsA	226.75	0.532477	0.171167	3.11086	0.00186544	0.00337605
CIKOCLFN_02607	yfiB	putative outer membrane lipoprotein	1715.19	0.529359	0.13745	3.85128	0.000117502	0.000249111
CIKOCLFN_03635	dut	deoxyuridine triphosphatase	3467.85	0.525793	0.183146	2.8709	0.00409309	0.00705927
CIKOCLFN_00092	lpxC	UDP-3-O-acyl-N-acetylglucosamine deacetylase	40547.3	0.504441	0.145632	3.46381	0.000532573	0.00103593
CIKOCLFN_00679	fldA	Flavodoxin 1	9267.33	0.49618	0.167534	2.96167	0.0030598	0.00537879
CIKOCLFN_01714	ihfA	integration host factor (IHF), alpha subunit	12291.9	0.489214	0.160305	3.05177	0.002275	0.0040743
CIKOCLFN_00153	mtn	5'-methylthioadenosine/S-adenosylhomocysteine nucleosidase monomer	10383	0.486458	0.12175	3.99555	6.45434e-05	0.000142175
CIKOCLFN_04108	CIKOCLFN_04108	hypothetical protein	1565.31	0.477786	0.143616	3.32682	0.000878445	0.001662
CIKOCLFN_00256	CIKOCLFN_00256	hypothetical protein	695.345	0.470533	0.110423	4.26119	2.03337e-05	4.75487e-05
CIKOCLFN_03488	gor	glutathione reductase (NADPH)	6212.88	0.459907	0.129272	3.55766	0.000374171	0.000744352
CIKOCLFN_03388	hslR	heat shock protein Hsp15 involved in ribosome recycling	2340.78	0.457051	0.150143	3.0441	0.00233378	0.00417086
CIKOCLFN_01322	tyrR	TyrR DNA-binding transcriptional dual regulator	6397.71	0.449618	0.155837	2.88518	0.00391191	0.0067631
CIKOCLFN_03372	trpS	tryptophanyl-tRNA synthetase	9623.79	0.436159	0.120878	3.60826	0.000308262	0.000621593
CIKOCLFN_00434	clpX	ClpAXP	32558.2	0.427585	0.14885	2.87258	0.00407129	0.00702449
CIKOCLFN_00124	yadE	putative polysaccharide deacetylase lipoprotein	525.142	0.427443	0.139285	3.06883	0.002149	0.00386316
CIKOCLFN_00355	frmR	regulator protein	793.49	0.426186	0.128626	3.31338	0.000921772	0.00174013
CIKOCLFN_01263	CIKOCLFN_01263	hypothetical protein	2839.38	0.340187	0.113662	2.99297	0.00276276	0.00490078
CIKOCLFN_04254	rraB	ribonuclease E inhibitor protein B	10081.4	0.336314	0.121342	2.77161	0.00557793	0.00941577
CIKOCLFN_03952	argC	N-acetylglutamylphosphate reductase	762.383	-0.285074	0.599617	-0.475426	NA	NA
CIKOCLFN_03519	yhjK	putative diguanylate cyclase	1566.36	-0.361796	0.117104	-3.08953	0.00200472	0.00361896
CIKOCLFN_02206	eco	ecotin monomer; serine protease inhibitor	2649.59	-0.36654	0.122055	-3.00307	0.00267274	0.00475093
CIKOCLFN_02504	ppk	degradosome	9048.42	-0.366643	0.112594	-3.25633	0.00112861	0.00210834
CIKOCLFN_02558	qseF	Transcriptional regulatory protein QseF	1057.52	-0.382668	0.137773	-2.77753	0.00547737	0.00927156
CIKOCLFN_03826	ubiE	bifunctional 2-octaprenyl-6-methoxy-1,4-benzoquinone methylase and S-adenosylmethionine:2-DMK methyltransferase	5982.6	-0.394198	0.132472	-2.97571	0.00292311	0.00516176
CIKOCLFN_03225	argR	ArgR-arg	4038.78	-0.398124	0.113673	-3.50238	0.000461125	0.000905548
CIKOCLFN_00608	rnk	regulator of nucleoside diphosphate kinase	4045.2	-0.398516	0.104394	-3.81744	0.000134844	0.000284053
CIKOCLFN_02319	usg	putative semialdehyde dehydrogenase	3060.92	-0.406525	0.138906	-2.92662	0.00342667	0.00598691
CIKOCLFN_00953	ompA	outer membrane protein 3a (II*;G;d)	414789	-0.416106	0.136184	-3.05547	0.00224708	0.00402766
CIKOCLFN_04173	amiB	N-acetylmuramoyl-L-alanine amidase 2	2606.49	-0.421436	0.120333	-3.50226	0.000461321	0.000905548
CIKOCLFN_01031	ycdY	protein involved in maturation of YcdX	2960.1	-0.425066	0.151426	-2.80709	0.00499906	0.00850216
CIKOCLFN_03274	def	peptide deformylase	7750.65	-0.425256	0.0983954	-4.3219	1.54688e-05	3.67942e-05
CIKOCLFN_03614	rfaD	ADP-L-glycero-D-mannoheptose-6-epimerase	13425.1	-0.442455	0.134617	-3.28678	0.00101341	0.00190391
CIKOCLFN_03840	trkH	K+ transporter TrkH	2555.7	-0.442708	0.128651	-3.44115	0.000579237	0.00112314
CIKOCLFN_01276	ribA	GTP cyclohydrolase II	4379.5	-0.448958	0.127828	-3.51221	0.000444405	0.000874743
CIKOCLFN_01433	ydcO	putative benzoate transporter	313.149	-0.451897	0.149484	-3.02305	0.00250237	0.00446472
CIKOCLFN_01323	tpx	lipid hydroperoxide peroxidase	37913.4	-0.455303	0.138762	-3.28118	0.00103373	0.00193955
CIKOCLFN_02560	glrK	Sensor histidine kinase GlrK	1397.82	-0.456467	0.106288	-4.29462	1.74992e-05	4.12805e-05
CIKOCLFN_03992	nfi	endonuclease V (deoxyinosine 3'-endonuclease)	1277.76	-0.456746	0.124971	-3.65482	0.000257361	0.000524626
CIKOCLFN_04177	hflX	GTPase associated with the 50S subunit of the ribosome	13729.4	-0.460201	0.10272	-4.48017	7.45822e-06	1.83821e-05
CIKOCLFN_00185	CIKOCLFN_00185	hypothetical protein	1365.22	-0.463242	0.119807	-3.86656	0.000110381	0.000234595
CIKOCLFN_03818	pldB	lysophospholipase L(2)	3458.82	-0.468469	0.127463	-3.67532	0.000237548	0.000485389
CIKOCLFN_01293	sapA	peptide ABC transporter SapABCDF - periplasmic binding protein	2205.2	-0.469197	0.101133	-4.63941	3.49405e-06	9.04825e-06
CIKOCLFN_03796	hemY	putative protoheme IX synthesis protein	6713.53	-0.470758	0.16566	-2.84172	0.00448714	0.00769864
CIKOCLFN_00924	aspC	aspartate aminotransferase, PLP-dependent	37301.8	-0.471078	0.125874	-3.74244	0.000182241	0.00037869
CIKOCLFN_04331	yjiE	YjiE transcriptional dual regulator	782.421	-0.47326	0.168143	-2.81462	0.00488347	0.00832538
CIKOCLFN_04171	yjeF	NAD(P)HX epimerase / NAD(P)HX dehydratase	2016.89	-0.473729	0.164053	-2.88765	0.00388129	0.00671287
CIKOCLFN_01720	thrS	threonyl-tRNA synthetase	91424.6	-0.476319	0.110175	-4.32331	1.53708e-05	3.65813e-05
CIKOCLFN_02234	inaA	pH-inducible protein involved in stress response	749.65	-0.479208	0.164146	-2.9194	0.00350701	0.00611483
CIKOCLFN_03410	glpR	GlpR DNA-binding transcriptional repressor	1182.5	-0.480997	0.166387	-2.89084	0.00384218	0.00665058
CIKOCLFN_01711	btuD	vitamin B12 ABC transporter - ATP binding subunit	1477.38	-0.482941	0.175029	-2.7592	0.00579429	0.00974268
CIKOCLFN_03392	envZ	EnvZ sensory histidine kinase	2794.45	-0.483667	0.151454	-3.19349	0.00140565	0.00258971
CIKOCLFN_01123	phoQ	Sensor protein PhoQ	2691.45	-0.483969	0.172505	-2.80553	0.00502336	0.00853673
CIKOCLFN_02324	mnmC	fused 5-methylaminomethyl-2-thiouridine-forming methyltransferase and FAD-dependent demodification enzyme	1951.08	-0.488989	0.162469	-3.00973	0.00261481	0.0046518
CIKOCLFN_02443	intZ	CPZ-55 prophage; predicted integrase	1569.94	-0.503465	0.179321	-2.80761	0.00499099	0.00849854
CIKOCLFN_02709	hypF	hydrogenase maturation protein, carbamoyltransferase	907.846	-0.503867	0.181661	-2.77366	0.00554292	0.00937143
CIKOCLFN_01877	yecM	putative metal-binding enzyme	1061.72	-0.505838	0.149083	-3.393	0.000691313	0.00132548
CIKOCLFN_00683	pgm	phosphoglucomutase	16458.1	-0.506896	0.158852	-3.19099	0.00141786	0.0026067
CIKOCLFN_04411	CIKOCLFN_04411	hypothetical protein	9045.75	-0.507184	0.159576	-3.17832	0.00148131	0.00271174
CIKOCLFN_04401	yjjX	ITPase/XTPase	1060.31	-0.508248	0.174936	-2.90534	0.0036686	0.00638878
CIKOCLFN_03138	yraQ	putative permease	668.019	-0.5146	0.169887	-3.02907	0.00245304	0.00437853
CIKOCLFN_02908	ygfB	putative protein	6319.42	-0.51662	0.131048	-3.94223	8.07269e-05	0.000175926
CIKOCLFN_00881	aat	leucyl, phenylalanyl-tRNA-protein transferase	823.771	-0.520096	0.159362	-3.26362	0.00109998	0.00205845
CIKOCLFN_03480	yhiN	putative oxidoreductase with FAD/NAD(P)-binding domain protein	1822.41	-0.52139	0.16999	-3.06717	0.00216094	0.003883
CIKOCLFN_01214	chaC	putative cation transport protein	892.877	-0.523453	0.170275	-3.07417	0.00211092	0.0037963
CIKOCLFN_03841	hemG	protoporphyrinogen oxidase	1855.75	-0.531766	0.142608	-3.72888	0.000192336	0.000398896
CIKOCLFN_01279	CIKOCLFN_01279	hypothetical protein	2706.36	-0.533688	0.149236	-3.57614	0.000348703	0.000696595
CIKOCLFN_02809	csdE	CSD sulfur transfer protein	691.271	-0.533944	0.165897	-3.21853	0.00128851	0.00239039
CIKOCLFN_04211	fklB	FKBP-type peptidyl-prolyl cis-trans isomerase (rotamase)	7914.06	-0.535095	0.116289	-4.60142	4.19619e-06	1.07626e-05
CIKOCLFN_04176	hfq	RNA-binding protein that affects many cellular processes; of mammalian Sm/Sm-like proteins	20090.7	-0.536884	0.166585	-3.22288	0.00126909	0.00235846
CIKOCLFN_02295	yfbV	protein involved in regulation of chromosome structure	2377.19	-0.539281	0.140572	-3.83633	0.000124889	0.000263859
CIKOCLFN_00681	ybfF	esterase	1507.15	-0.542059	0.101726	-5.32864	9.89517e-08	3.07237e-07
CIKOCLFN_01207	ychA	putative transcriptional regulator	3984.19	-0.54466	0.172814	-3.15171	0.00162315	0.00295752
CIKOCLFN_02557	glnB	Nitrogen regulatory protein P-II 1	2244.37	-0.544813	0.124663	-4.37028	1.24086e-05	2.98962e-05
CIKOCLFN_03542	bisC	biotin sulfoxide reductase	2929.88	-0.549937	0.123602	-4.44926	8.61658e-06	2.10557e-05
CIKOCLFN_03186	lptC	LptABCFG ABC transporter	2926.05	-0.551105	0.13068	-4.2172	2.47357e-05	5.73734e-05
CIKOCLFN_01251	yciB	putative inner membrane protein	2195.08	-0.552018	0.187267	-2.94776	0.00320089	0.00561071
CIKOCLFN_00466	CIKOCLFN_00466	hypothetical protein	3609.5	-0.552639	0.164071	-3.36829	0.000756368	0.00144248
CIKOCLFN_00207	gloB	glyoxalase II	1747.24	-0.554781	0.199829	-2.77628	0.00549856	0.0093001
CIKOCLFN_01652	gloA	glyoxalase I	3253.5	-0.555891	0.144368	-3.85051	0.000117871	0.00024977
CIKOCLFN_03027	tolC	TolC monomer	28421.3	-0.558808	0.127589	-4.37974	1.18823e-05	2.86765e-05
CIKOCLFN_00007	talB	transaldolase B	77619.3	-0.558983	0.135731	-4.11832	3.81641e-05	8.64179e-05
CIKOCLFN_02349	intS	CPS-53 (KpLE1) prophage; prophage CPS-53 integrase	509.003	-0.560472	0.160978	-3.48167	0.000498305	0.000972806
CIKOCLFN_01229	CIKOCLFN_01229	hypothetical protein	2679.72	-0.56802	0.177874	-3.19337	0.00140621	0.00258971
CIKOCLFN_01760	ynjF	putative phosphatidyl transferase, inner membrane protein	267.206	-0.570868	0.169914	-3.35976	0.000780109	0.00148446
CIKOCLFN_02910	fau	5-formyltetrahydrofolate cyclo-ligase	3098.27	-0.572357	0.150886	-3.7933	0.000148658	0.000311774
CIKOCLFN_00150	erpA	essential respiratory protein A	4142.76	-0.575348	0.190764	-3.01602	0.00256115	0.00455824
CIKOCLFN_02808	csdA	cysteine sulfinate desulfinase	1497.58	-0.583999	0.118893	-4.91199	9.01572e-07	2.51374e-06
CIKOCLFN_01463	CIKOCLFN_01463	hypothetical protein	1380.03	-0.584042	0.113413	-5.1497	2.60902e-07	7.73692e-07
CIKOCLFN_00181	yaeR	putative lyase	464.328	-0.584577	0.141519	-4.13072	3.61627e-05	8.21463e-05
CIKOCLFN_01810	CIKOCLFN_01810	hypothetical protein	3208.82	-0.584695	0.169251	-3.45461	0.000551099	0.00107051
CIKOCLFN_00420	yajL	chaperone, protecting proteins in response to oxidative stress	1426.66	-0.587021	0.152817	-3.84133	0.000122367	0.000258786
CIKOCLFN_01030	ycdX	zinc-binding phosphatase	3937.62	-0.588259	0.130542	-4.5063	6.59692e-06	1.64101e-05
CIKOCLFN_03117	yhaV	YhaV toxic endonuclease	945.737	-0.588662	0.149509	-3.9373	8.24032e-05	0.000179215
CIKOCLFN_03189	rpoN	RNA polymerase, sigma 54 (sigma N) factor	11507.8	-0.591448	0.0970281	-6.09564	1.09003e-09	4.11374e-09
CIKOCLFN_04396	nadR	NadR DNA-binding transcriptional repressor and NMN adenylyltransferase	2426.71	-0.592375	0.155759	-3.80314	0.000142872	0.000300522
CIKOCLFN_00475	ushA	5'-nucleotidase / UDP-sugar hydrolase	6108.4	-0.59477	0.178105	-3.33942	0.000839523	0.00159046
CIKOCLFN_03343	CIKOCLFN_03343	hypothetical protein	305.371	-0.594834	0.15745	-3.77793	0.000158134	0.000331002
CIKOCLFN_00477	CIKOCLFN_00477	hypothetical protein	1158.46	-0.594979	0.198588	-2.99605	0.00273502	0.0048556
CIKOCLFN_01853	zwf	glucose 6-phosphate-1-dehydrogenase	14971.9	-0.597225	0.152022	-3.92855	8.54579e-05	0.000185295
CIKOCLFN_00854	ybjO	putative inner membrane protein	239.007	-0.597242	0.201471	-2.9644	0.0030327	0.00534207
CIKOCLFN_03545	CIKOCLFN_03545	hypothetical protein	8233.04	-0.597666	0.164708	-3.62864	0.000284914	0.000576954
CIKOCLFN_04220	CIKOCLFN_04220	hypothetical protein	1470.33	-0.599212	0.181011	-3.31037	0.000931728	0.00175661
CIKOCLFN_03036	insC-1_5	IS2 element protein InsA	278.623	-0.601795	0.190989	-3.15095	0.00162742	0.00296404
CIKOCLFN_01653	rnt	RNase T	1148.16	-0.60296	0.167523	-3.59926	0.000319119	0.000642522
CIKOCLFN_00373	CIKOCLFN_00373	hypothetical protein	124.183	-0.604045	0.207529	-2.91065	0.00360681	0.00628373
CIKOCLFN_00530	intD	DLP12 prophage; predicted integrase	2230.04	-0.604597	0.106417	-5.68139	1.33606e-08	4.48593e-08
CIKOCLFN_00165	frr	ribosome recycling factor	24142.7	-0.609637	0.200569	-3.03954	0.00236938	0.00423273
CIKOCLFN_02830	mutH	MutHLS complex, methyl-directed mismatch repair	403.162	-0.610047	0.20379	-2.99351	0.00275792	0.00489423
CIKOCLFN_01420	mokB	regulatory peptide whose translation enables hokB expression	906.962	-0.610069	0.161077	-3.78745	0.000152204	0.000319055
CIKOCLFN_03850	rdoA	serine/threonine protein kinase	2824.06	-0.610731	0.102862	-5.9374	2.89577e-09	1.0433e-08
CIKOCLFN_00847	nfsA	NADPH nitroreductase monomer	1411.92	-0.611	0.145871	-4.18863	2.80645e-05	6.46749e-05
CIKOCLFN_00875	macB	MacAB-TolC macrolide efflux transport system - membrane subunit	1711.69	-0.611414	0.194156	-3.14909	0.00163779	0.00298165
CIKOCLFN_02891	recJ	RecJ	3517.51	-0.612425	0.191476	-3.19844	0.00138175	0.00255014
CIKOCLFN_01429	tehB	tellurite methyltransferase	1878.87	-0.616379	0.157777	-3.90664	9.35897e-05	0.000201907
CIKOCLFN_03033	ribB	3,4-dihydroxy-2-butanone 4-phosphate synthase	13810.9	-0.61653	0.526462	-1.17108	NA	NA
CIKOCLFN_00239	proA	gamma-glutamyl kinase-GP-reductase multienzyme complex	4578.42	-0.617152	0.194908	-3.16638	0.00154351	0.00281958
CIKOCLFN_02505	ppx	exopolyphosphatase monomer	4694.06	-0.622236	0.104519	-5.95334	2.62722e-09	9.51342e-09
CIKOCLFN_01498	ydeN	putative sulfatase	4049.05	-0.622851	0.221865	-2.80734	0.00499517	0.00850008
CIKOCLFN_02796	ygdG	YgdG	877.246	-0.625223	0.203948	-3.0656	0.00217231	0.0039018
CIKOCLFN_01101	nagZ	beta-N-acetylhexosaminidase	2228.64	-0.626347	0.0889661	-7.0403	1.91833e-12	9.62755e-12
CIKOCLFN_01342	ydaN	putative Zn(II) transporter	1329.32	-0.626989	0.190703	-3.28778	0.0010098	0.00189796
CIKOCLFN_03188	lptB	LptABCFG ABC transporter	4442.17	-0.627159	0.090441	-6.93445	4.07798e-12	1.95734e-11
CIKOCLFN_03605	grxC	Glutaredoxin 3	10774.1	-0.628286	0.12309	-5.1043	3.32023e-07	9.73829e-07
CIKOCLFN_04366	dnaT	primosome	1155.79	-0.628666	0.162377	-3.87165	0.000108103	0.000230094
CIKOCLFN_02470	narQ	Nitrate/nitrite sensor protein NarQ	634.175	-0.629964	0.148539	-4.24107	2.22457e-05	5.18502e-05
CIKOCLFN_00631	rlpA	rare lipoprotein RlpA	5642.42	-0.632433	0.137417	-4.6023	4.1786e-06	1.07303e-05
CIKOCLFN_03180	mlaD	phospholipid ABC transporter	2469.19	-0.634378	0.16673	-3.80483	0.000141903	0.000298629
CIKOCLFN_02183	yejK	DNA-associated protein	4479.24	-0.635386	0.14187	-4.47866	7.51128e-06	1.85022e-05
CIKOCLFN_00757	modE	ModE-MoO42- DNA-binding transcriptional dual regulator	1657.31	-0.638051	0.170426	-3.74387	0.000181209	0.000376912
CIKOCLFN_01122	CIKOCLFN_01122	hypothetical protein	6662.24	-0.641803	0.14889	-4.31059	1.62816e-05	3.85352e-05
CIKOCLFN_03616	waaC	ADP-heptose:LPS heptosyltransferase I	2413.3	-0.64247	0.23096	-2.78174	0.00540682	0.00915574
CIKOCLFN_01729	yniC	2-deoxyglucose-6-phosphatase	2059.09	-0.643532	0.0997013	-6.4546	1.08508e-10	4.56033e-10
CIKOCLFN_00440	queC	7-cyano-7-deazaguanine synthase	1946.05	-0.643785	0.191504	-3.36174	0.000774533	0.0014745
CIKOCLFN_01398	paaX	PaaX DNA-binding transcriptional repressor	1590.44	-0.643895	0.106803	-6.02883	1.65156e-09	6.14642e-09
CIKOCLFN_00521	ybcJ	putative RNA-binding protein	324.906	-0.644579	0.218465	-2.95049	0.00317267	0.00556806
CIKOCLFN_03239	csrD	regulator of CsrB and CsrC decay	2933.05	-0.645077	0.228138	-2.82757	0.00469029	0.00801515
CIKOCLFN_01624	ydgJ	YdgJ	3270.48	-0.64766	0.162691	-3.98093	6.86467e-05	0.000150594
CIKOCLFN_01825	yebO	putative protein	1493.27	-0.647904	0.208175	-3.1123	0.00185638	0.00336106
CIKOCLFN_02476	tmcA	tRNAMet cytidine acetyltransferase	2290.35	-0.649004	0.204363	-3.17574	0.00149453	0.00273477
CIKOCLFN_01434	ydcN	putative DNA-binding transcriptional regulator	344.06	-0.651215	0.219876	-2.96173	0.00305913	0.00537879
CIKOCLFN_02096	yegW	putative DNA-binding transcriptional regulator	662.519	-0.651804	0.151076	-4.31442	1.60024e-05	3.79371e-05
CIKOCLFN_01088	acpP	Acyl carrier protein	55588.7	-0.652153	0.156464	-4.16808	3.07175e-05	7.0298e-05
CIKOCLFN_02133	CIKOCLFN_02133	hypothetical protein	732.271	-0.652275	0.186714	-3.49344	0.000476849	0.000934746
CIKOCLFN_00533	insE-1_3	IS3 element protein InsE	184.024	-0.655727	0.185326	-3.53824	0.000402801	0.000798715
CIKOCLFN_01130	icd_1	isocitrate dehydrogenase	154940	-0.656106	0.219401	-2.99044	0.00278576	0.00493954
CIKOCLFN_02071	mdtA	MdtABC-TolC multidrug efflux transport system - putative membrane fusion protein	525.966	-0.656529	0.197925	-3.31706	0.000909708	0.00171811
CIKOCLFN_00432	tig	trigger factor; a molecular chaperone involved in cell division	113969	-0.659303	0.211817	-3.11261	0.0018544	0.00335891
CIKOCLFN_03119	kbaZ	tagatose-1,6-bisphosphate aldolase 1	330.794	-0.659764	0.231473	-2.85029	0.00436792	0.0075001
CIKOCLFN_01833	CIKOCLFN_01833	hypothetical protein	746.994	-0.660407	0.140707	-4.69348	2.68603e-06	7.07535e-06
CIKOCLFN_04392	lplA	lipoyl-protein ligase A	1288.52	-0.66099	0.191194	-3.45717	0.000545871	0.00106084
CIKOCLFN_00024	lspA	prolipoprotein signal peptidase II	2697.6	-0.663039	0.208253	-3.18381	0.00145351	0.00266652
CIKOCLFN_00904	aroA	3-phosphoshikimate-1-carboxyvinyltransferase	6030.74	-0.665214	0.229543	-2.898	0.00375552	0.00651899
CIKOCLFN_01025	insE-1_4	IS3 element protein InsE	219.155	-0.666342	0.214778	-3.10247	0.00191911	0.00347025
CIKOCLFN_02900	bglA	6-phospho-beta-glucosidase A	8173.21	-0.668296	0.180623	-3.69994	0.000215649	0.000442328
CIKOCLFN_02320	pdxB	erythronate-4-phosphate dehydrogenase	5021.42	-0.66865	0.0882841	-7.57384	3.62356e-14	2.16556e-13
CIKOCLFN_01640	mliC	inhibitor of c-type lysozyme, predicted lipoprotein	267.197	-0.669038	0.241587	-2.76934	0.00561697	0.00947795
CIKOCLFN_02983	gss	fused glutathionylspermidine amidase / glutathionylspermidine synthetase	6318.5	-0.669708	0.119235	-5.61673	1.94605e-08	6.45325e-08
CIKOCLFN_01419	ydcA	hypothetical protein	789.397	-0.669976	0.120935	-5.53999	3.02497e-08	9.85584e-08
CIKOCLFN_00809	rhtA	threonine / homoserine efflux transporter	475.746	-0.67008	0.191961	-3.49071	0.000481742	0.000943475
CIKOCLFN_03858	hemN	coproporphyrinogen III dehydrogenase	5250.24	-0.670138	0.148302	-4.51873	6.22105e-06	1.55562e-05
CIKOCLFN_01203	hemA	glutamyl-tRNA reductase	2754.06	-0.671006	0.15798	-4.24741	2.16257e-05	5.04599e-05
CIKOCLFN_03450	ftsE	cell division protein FtsE	2759.47	-0.671275	0.129852	-5.16955	2.34662e-07	7.01207e-07
CIKOCLFN_00087	murC	UDP-N-acetylmuramate-alanine ligase	5295.33	-0.671415	0.198544	-3.38169	0.000720411	0.00137758
CIKOCLFN_00099	guaC	GMP reductase	8896.22	-0.673955	0.220685	-3.05392	0.0022587	0.00404681
CIKOCLFN_00497	ybbB	tRNA 2-selenouridine synthase	532.951	-0.67508	0.227902	-2.96215	0.00305498	0.00537626
CIKOCLFN_03797	CIKOCLFN_03797	hypothetical protein	6207.66	-0.678169	0.150267	-4.51309	6.38901e-06	1.59391e-05
CIKOCLFN_00253	insN-1_1	CP4-6 prophage; partial regulator of insertion element IS911A	163.743	-0.679174	0.22743	-2.9863	0.00282379	0.00500491
CIKOCLFN_04229	ppa	inorganic pyrophosphatase	51862.3	-0.679555	0.185599	-3.66141	0.000250831	0.000511801
CIKOCLFN_02820	recC	RecBCD	4158.77	-0.679809	0.153435	-4.43059	9.39744e-06	2.28467e-05
CIKOCLFN_02567	acpS	holo-[acyl-carrier-protein] synthase	801.322	-0.681772	0.157884	-4.31818	1.57324e-05	3.73797e-05
CIKOCLFN_04017	rluF	23S rRNA pseudouridine 2604 synthase	1817.57	-0.687351	0.175908	-3.90744	9.32776e-05	0.000201436
CIKOCLFN_02180	rsuA	16S rRNA pseudouridine 516 synthase	3865.3	-0.68839	0.210582	-3.26899	0.00107933	0.00202246
CIKOCLFN_01277	pgpB	undecaprenyl pyrophosphate phosphatase [multifunctional]	1098.29	-0.688395	0.154695	-4.45002	8.58603e-06	2.0993e-05
CIKOCLFN_02249	nudI	pyrimidine deoxynucleoside triphosphate pyrophosphohydrolase	393.077	-0.689229	0.248896	-2.76915	0.00562026	0.00947978
CIKOCLFN_03743	kup	K+ transporter Kup	1802.6	-0.689481	0.160873	-4.28586	1.82033e-05	4.28002e-05
CIKOCLFN_00782	ybhL	putative inner membrane protein	5703.81	-0.690128	0.195762	-3.52534	0.000422932	0.0008367
CIKOCLFN_02895	cptA	toxin of the CptA-CptB toxin-antitoxin system	1552.46	-0.692151	0.155579	-4.44888	8.63189e-06	2.10811e-05
CIKOCLFN_03026	nudF	ADP- sugar pyrophosphatase	2197.48	-0.692614	0.128121	-5.40596	6.44637e-08	2.03692e-07
CIKOCLFN_03269	aroE	shikimate dehydrogenase	2442.3	-0.693131	0.147345	-4.70415	2.54923e-06	6.73568e-06
CIKOCLFN_03749	rbsR	RbsR DNA-binding transcriptional repressor	1156.31	-0.695341	0.143415	-4.84844	1.24435e-06	3.40097e-06
CIKOCLFN_02924	pgk	phosphoglycerate kinase	48958.3	-0.695851	0.21281	-3.26982	0.00107616	0.0020174
CIKOCLFN_03268	CIKOCLFN_03268	hypothetical protein	804.511	-0.698836	0.214406	-3.25941	0.00111646	0.00208745
CIKOCLFN_01769	ansA	asparaginase I	4169.62	-0.699968	0.181	-3.86722	0.000110083	0.000234076
CIKOCLFN_00927	pncB	nicotinate phosphoribosyltransferase	8017.51	-0.700416	0.237527	-2.94879	0.00319021	0.00559427
CIKOCLFN_03346	crp	CRP transcriptional dual regulator	31060.3	-0.700805	0.150145	-4.66752	3.0486e-06	7.95715e-06
CIKOCLFN_00761	modC	molybdate ABC transporter - ATP binding subunit	893.131	-0.701704	0.160454	-4.37323	1.2242e-05	2.9528e-05
CIKOCLFN_00394	sbcD	ATP-dependent dsDNA exonuclease	1379.03	-0.702099	0.14291	-4.91287	8.97549e-07	2.50415e-06
CIKOCLFN_01218	narX	Nitrate/nitrite sensor protein NarX	1655.87	-0.703174	0.118823	-5.91783	3.26221e-09	1.16264e-08
CIKOCLFN_00138	gluQ	glutamyl-Q tRNAAsp synthetase	999.655	-0.704967	0.210783	-3.34452	0.000824257	0.00156499
CIKOCLFN_02598	rluD	23S rRNA pseudouridine synthase	5055.37	-0.705044	0.205267	-3.43476	0.000593068	0.00114944
CIKOCLFN_01138	ymfK	e14 prophage; predicted repressor protein	745.109	-0.70641	0.197401	-3.57854	0.000345514	0.000690545
CIKOCLFN_00522	folD	bifunctional 5,10-methylene-tetrahydrofolate dehydrogenase/ 5,10-methylene-tetrahydrofolate cyclohydrolase	9402.48	-0.706628	0.161955	-4.36312	1.28222e-05	3.08237e-05
CIKOCLFN_04056	CIKOCLFN_04056	hypothetical protein	1044.82	-0.706825	0.200864	-3.51892	0.0004333	0.000854846
CIKOCLFN_01278	CIKOCLFN_01278	hypothetical protein	2007.62	-0.710672	0.135458	-5.24644	1.55065e-07	4.72911e-07
CIKOCLFN_03187	lptA	LptABCFG ABC transporter	4350.47	-0.711194	0.0836233	-8.50474	1.82003e-17	1.42774e-16
CIKOCLFN_02575	rseB	anti-sigma factor	6843.28	-0.711538	0.257237	-2.76607	0.00567355	0.00956026
CIKOCLFN_04164	psd	phosphatidylserine decarboxylase, proenzyme	6558.16	-0.712674	0.12736	-5.59575	2.19671e-08	7.22305e-08
CIKOCLFN_03694	yidA	sugar phosphatase	4470.57	-0.713154	0.151911	-4.69455	2.67195e-06	7.0426e-06
CIKOCLFN_00088	ddlB	D-alanine-D-alanine ligase B	4086.66	-0.713661	0.183863	-3.88148	0.000103822	0.000222195
CIKOCLFN_00810	ompX	outer membrane protein X	48964.7	-0.714099	0.207969	-3.43368	0.000595442	0.001153
CIKOCLFN_01650	nemR	NemR DNA-binding transcriptional repressor	326.102	-0.714473	0.151785	-4.70714	2.51217e-06	6.64186e-06
CIKOCLFN_01590	dmsD	DMS reductase maturation protein	907.159	-0.715273	0.172448	-4.14776	3.35742e-05	7.64685e-05
CIKOCLFN_02496	yfgO	putative inner membrane protein	1149.27	-0.715548	0.164501	-4.3498	1.36259e-05	3.26641e-05
CIKOCLFN_01426	rimL	ribosomal-protein-L12-serine acetyltransferase	971.437	-0.716628	0.196057	-3.6552	0.000256979	0.000524096
CIKOCLFN_01411	azoR	NADH:quinone oxidoreductase, FMN-dependent	581.395	-0.716833	0.222767	-3.21787	0.00129148	0.00239488
CIKOCLFN_03025	yqiB	putative dehydrogenase	1665.67	-0.722491	0.128647	-5.61609	1.95325e-08	6.47213e-08
CIKOCLFN_04238	cybC	cytochrome b562 (soluble)	1268.52	-0.725195	0.175736	-4.12662	3.68136e-05	8.35805e-05
CIKOCLFN_01531	marB	multiple antibiotic resistance protein	101.694	-0.72699	0.247281	-2.93993	0.00328288	0.00574739
CIKOCLFN_00123	yadI	AgaX	667.549	-0.727799	0.20842	-3.49199	0.000479445	0.000939405
CIKOCLFN_01580	rspA	mannonate/altronate dehydratase	193.873	-0.728804	0.188208	-3.87234	0.000107797	0.000229558
CIKOCLFN_00518	ppiB	peptidyl-prolyl cis-trans isomerase B (rotamase B)	11490.5	-0.7295	0.141302	-5.1627	2.43407e-07	7.25823e-07
CIKOCLFN_03686	CIKOCLFN_03686	hypothetical protein	1711.78	-0.731442	0.141583	-5.16617	2.38934e-07	7.1298e-07
CIKOCLFN_01834	CIKOCLFN_01834	hypothetical protein	2397.81	-0.73364	0.167261	-4.38619	1.15352e-05	2.78545e-05
CIKOCLFN_01638	tyrS	tyrosyl-tRNA synthetase	14474.1	-0.73524	0.147631	-4.98025	6.35018e-07	1.79622e-06
CIKOCLFN_03932	CIKOCLFN_03932	hypothetical protein	540.015	-0.736239	0.253497	-2.90433	0.00368044	0.0064042
CIKOCLFN_02148	CIKOCLFN_02148	hypothetical protein	1126.62	-0.736556	0.198349	-3.71344	0.000204465	0.000420997
CIKOCLFN_03327	tufA	elongation factor Tu	363971	-0.737103	0.204832	-3.59858	0.000319961	0.00064337
CIKOCLFN_03044	rfaE	fused heptose 7-phosphate kinase/heptose 1-phosphate adenyltransferase	5493.48	-0.738484	0.200324	-3.68644	0.000227411	0.000466008
CIKOCLFN_01430	ydcL	putative lipoprotein	2407.43	-0.73917	0.233416	-3.16675	0.00154155	0.0028172
CIKOCLFN_03751	yieP	putative transcriptional regulator	4174.89	-0.74396	0.245373	-3.03195	0.00242979	0.00433884
CIKOCLFN_00235	frsA	fermentation/respiration switch protein	2941.49	-0.744568	0.134952	-5.51727	3.44316e-08	1.1159e-07
CIKOCLFN_00265	ykgN	putative IS protein	435.081	-0.746452	0.237756	-3.13957	0.00169198	0.0030777
CIKOCLFN_02556	hmp	nitric oxide dioxygenase	808.611	-0.747004	0.22154	-3.37186	0.000746615	0.00142578
CIKOCLFN_00965	tusE	sulfur transfer protein	498.692	-0.750279	0.209522	-3.5809	0.000342407	0.000684655
CIKOCLFN_01472	yddG	aromatic amino acid exporter	353.383	-0.750463	0.222468	-3.37335	0.000742582	0.00141871
CIKOCLFN_03023	yqiA	esterase	2482.53	-0.75147	0.212547	-3.53555	0.000406929	0.000806527
CIKOCLFN_01086	fabD	malonyl-CoA-ACP transacylase	22389.4	-0.752967	0.266855	-2.82163	0.00477801	0.00814882
CIKOCLFN_00966	yccA	putative carrier/transport protein; substrate or modulator of FtsH-mediated proteolysis	10647.6	-0.75325	0.175999	-4.27985	1.87023e-05	4.39254e-05
CIKOCLFN_00837	ybjG	undecaprenyl pyrophosphate phosphatase	825.347	-0.754659	0.23273	-3.24264	0.00118427	0.00220848
CIKOCLFN_00151	CIKOCLFN_00151	hypothetical protein	334.422	-0.755538	0.208202	-3.62887	0.000284661	0.000576714
CIKOCLFN_03779	rffE	UDP-N-acetylglucosamine-2-epimerase	3826.06	-0.758045	0.219529	-3.45305	0.000554291	0.00107623
CIKOCLFN_00914	kdsB	3-deoxy-D-manno-octulosonate cytidylyltransferase	5265.08	-0.758593	0.181887	-4.17069	3.03682e-05	6.96473e-05
CIKOCLFN_00104	ampD	N-acetyl-anhydromuramyl-L-alanine-amidase	1588.28	-0.760059	0.218186	-3.48353	0.00049485	0.0009665
CIKOCLFN_02160	yeiM	YeiM NUP transporter	304.985	-0.760656	0.216831	-3.50806	0.000451384	0.000887667
CIKOCLFN_02792	queF	7-cyano-7-deazaguanine reductase	2523.76	-0.7611	0.108701	-7.00176	2.52758e-12	1.25241e-11
CIKOCLFN_00476	ybaK	Cys-tRNAPro and Cys-tRNACys deacylase	1256.09	-0.764769	0.135172	-5.65776	1.53358e-08	5.12508e-08
CIKOCLFN_02277	nuoL	NADH:ubiquinone oxidoreductase, membrane subunit L	21013.9	-0.765737	0.208034	-3.68083	0.000232473	0.000475474
CIKOCLFN_01064	murJ	lipid II flippase	1604.23	-0.76655	0.140688	-5.44858	5.07725e-08	1.62223e-07
CIKOCLFN_03833	rfaH	RfaH transcriptional antiterminator	757.805	-0.771412	0.184527	-4.18048	2.90899e-05	6.6787e-05
CIKOCLFN_03020	mdaB	NADPH quinone reductase monomer	1205.74	-0.7716	0.142371	-5.41966	5.97122e-08	1.89236e-07
CIKOCLFN_01262	CIKOCLFN_01262	hypothetical protein	1794.98	-0.772263	0.199126	-3.87826	0.000105207	0.000224934
CIKOCLFN_01581	CIKOCLFN_01581	hypothetical protein	119.346	-0.774793	0.218101	-3.55245	0.000381665	0.000757505
CIKOCLFN_03220	CIKOCLFN_03220	hypothetical protein	1347.09	-0.774901	0.164895	-4.69937	2.60965e-06	6.8826e-06
CIKOCLFN_02176	yejE	peptide ABC transporter - membrane subunit	402.001	-0.775875	0.19649	-3.94866	7.85887e-05	0.000171441
CIKOCLFN_03734	atpB	ATP synthase F0 complex - a subunit	57810.2	-0.777519	0.274573	-2.83173	0.00462963	0.00792411
CIKOCLFN_01092	tmk	dTMP kinase	1013.22	-0.779572	0.166157	-4.69177	2.70848e-06	7.12575e-06
CIKOCLFN_00460	mscK	potassium dependent mechanosensitive channel MscK	4061.95	-0.780961	0.149388	-5.22775	1.71586e-07	5.21442e-07
CIKOCLFN_01325	mpaA	murein peptide amidase A	1623.87	-0.781036	0.248842	-3.13868	0.00169708	0.00308437
CIKOCLFN_03184	kdsD	D-arabinose 5-phosphate isomerase	4127.9	-0.781707	0.0904852	-8.63906	5.66785e-18	4.68608e-17
CIKOCLFN_00751	gpmA	2,3-bisphosphoglycerate-dependent phosphoglycerate mutase monomer	70847	-0.782644	0.180093	-4.34577	1.38787e-05	3.32146e-05
CIKOCLFN_03451	ftsY	SRP receptor	8871.44	-0.783337	0.109602	-7.14712	8.86181e-13	4.60922e-12
CIKOCLFN_04064	yjcE	YjcE CPA1 transporter	2564.96	-0.784188	0.238183	-3.29238	0.000993423	0.001868
CIKOCLFN_01335	ogt	Ogt	477.725	-0.785055	0.171763	-4.57058	4.86371e-06	1.23932e-05
CIKOCLFN_00085	ftsW	essential cell division protein FtsW; lipid II flippase	2545.83	-0.786188	0.258087	-3.04621	0.00231744	0.00414339
CIKOCLFN_01742	nadE	NAD synthetase, NH3-dependent	8984.68	-0.787719	0.256171	-3.07497	0.00210521	0.00378761
CIKOCLFN_02026	insH-1_5	CP4-6 prophage; IS5 transposase and trans-activator	4717.98	-0.787722	0.161271	-4.88447	1.0371e-06	2.85817e-06
CIKOCLFN_02388	glk	glucokinase	4736.5	-0.788073	0.23262	-3.38782	0.000704515	0.00134959
CIKOCLFN_00654	insH-1_3	CP4-6 prophage; IS5 transposase and trans-activator	5233.39	-0.788715	0.187151	-4.21432	2.5053e-05	5.80466e-05
CIKOCLFN_00172	hlpA	periplasmic chaperone	25605.4	-0.790632	0.100505	-7.86657	3.64491e-15	2.37334e-14
CIKOCLFN_03223	degS	DegS serine endoprotease	1568.9	-0.790931	0.12814	-6.17239	6.7267e-10	2.60508e-09
CIKOCLFN_02102	rcnB	periplasmic protein involved in nickel/cobalt efflux	933.953	-0.791804	0.146062	-5.42103	5.92572e-08	1.87932e-07
CIKOCLFN_04361	yjjM	putative DNA-binding transcriptional regulator	1125.38	-0.792932	0.273369	-2.90059	0.00372459	0.00647053
CIKOCLFN_01978	amn	AMP nucleosidase	7791.56	-0.793069	0.25883	-3.06405	0.00218363	0.00391885
CIKOCLFN_00233	pepD	peptidase D	25502.2	-0.794363	0.144689	-5.49015	4.01595e-08	1.29373e-07
CIKOCLFN_02958	mltC	membrane-bound lytic murein transglycosylase C	1328.84	-0.795986	0.154	-5.16874	2.35681e-07	7.03764e-07
CIKOCLFN_03839	yigZ	putative elongation factor	1786.68	-0.796378	0.138504	-5.74984	8.93303e-09	3.05188e-08
CIKOCLFN_01918	dcyD	D-cysteine desulfhydrase monomer	2975.26	-0.796694	0.130028	-6.12712	8.94844e-10	3.41617e-09
CIKOCLFN_01913	fimZ_3	FimZ transcriptional regulator	7003.45	-0.798034	0.18649	-4.27923	1.87544e-05	4.40236e-05
CIKOCLFN_03800	cyaA	adenylate cyclase	18754.5	-0.79852	0.171487	-4.65644	3.21723e-06	8.37181e-06
CIKOCLFN_02177	yejF	peptide ABC transporter - ATP binding subunit	1837.68	-0.798899	0.165074	-4.83963	1.30078e-06	3.54392e-06
CIKOCLFN_02516	bamB	Outer Membrane Protein Assembly Complex - BamB subunit	12413.8	-0.802192	0.155122	-5.17137	2.32382e-07	6.9488e-07
CIKOCLFN_01717	rplT	50S ribosomal subunit protein L20	58366.8	-0.803259	0.240507	-3.33985	0.000838228	0.00158871
CIKOCLFN_02568	pdxJ	pyridoxine 5'-phosphate synthase	2935.91	-0.804893	0.13599	-5.91877	3.24365e-09	1.15794e-08
CIKOCLFN_01719	infC	protein chain initiation factor IF-3	93918.4	-0.807658	0.22453	-3.59711	0.000321766	0.000646395
CIKOCLFN_04052	tyrB	tyrosine aminotransferase	6233.42	-0.808602	0.256356	-3.15421	0.00160933	0.00293483
CIKOCLFN_02156	yeiI	putative kinase	1310.22	-0.80991	0.165324	-4.89892	9.63652e-07	2.67121e-06
CIKOCLFN_01202	lolB	outer membrane lipoprotein, localization of lipoproteins in the outer membrane	2366.96	-0.811785	0.223378	-3.63412	0.000278927	0.000565898
CIKOCLFN_03890	fdhD	affects formate dehydrogenase-N	1006.19	-0.81357	0.166488	-4.88667	1.02557e-06	2.83188e-06
CIKOCLFN_02977	insH-1_7	CP4-6 prophage; IS5 transposase and trans-activator	5262.83	-0.813617	0.168454	-4.82989	1.36607e-06	3.70533e-06
CIKOCLFN_03411	glpG	intramembrane serine protease GlpG	1445.85	-0.813789	0.181595	-4.48133	7.41785e-06	1.82931e-05
CIKOCLFN_03336	slyX	host factor for lysis of phX174 infection	778.173	-0.814492	0.18742	-4.34581	1.38761e-05	3.32146e-05
CIKOCLFN_01402	insC-1_2	IS2 element protein InsA	292.354	-0.816854	0.199753	-4.08932	4.32636e-05	9.72468e-05
CIKOCLFN_01110	lolC	LolCDE ABC lipoprotein transporter	2737.87	-0.81796	0.147164	-5.55813	2.72674e-08	8.90444e-08
CIKOCLFN_02215	rcsC	Sensor histidine kinase RcsC	3216.2	-0.818633	0.129323	-6.33016	2.44914e-10	9.88642e-10
CIKOCLFN_04295	yjhU	KpLE2 phage-like element; predicted DNA-binding transcriptional regulator	3930.69	-0.819992	0.0952571	-8.6082	7.42136e-18	6.03126e-17
CIKOCLFN_00748	zitB	Zn2+ / Cd2+ / Ni2+ / Cu2+ efflux transporter ZitB	1032.84	-0.820235	0.195879	-4.18747	2.82086e-05	6.49372e-05
CIKOCLFN_01010	rutR	RutR DNA-binding transcriptional dual regulator	777.821	-0.821562	0.212635	-3.86371	0.000111678	0.000237233
CIKOCLFN_02559	CIKOCLFN_02559	hypothetical protein	1122.4	-0.822131	0.138017	-5.95675	2.57304e-09	9.34088e-09
CIKOCLFN_02706	norR	NorR DNA-binding transcriptional dual regulator	461.129	-0.823764	0.195002	-4.2244	2.39583e-05	5.56605e-05
CIKOCLFN_01507	hipB	HipB-HipA antitoxin/toxin complex and DNA-binding transcriptional repressor	265.898	-0.824555	0.209263	-3.94027	8.13886e-05	0.000177099
CIKOCLFN_02330	prmB	protein-glutamine N-methyltransferase	6777.45	-0.824924	0.157942	-5.22295	1.76098e-07	5.34395e-07
CIKOCLFN_00463	CIKOCLFN_00463	hypothetical protein	981.845	-0.825039	0.222055	-3.71547	0.000202827	0.000418026
CIKOCLFN_03707	yidZ	putative transcriptional regulator LysR-type	633.685	-0.826102	0.13678	-6.03963	1.54469e-09	5.77376e-09
CIKOCLFN_00926	asnS	asparaginyl-tRNA synthetase	20387.7	-0.827156	0.184914	-4.47319	7.70617e-06	1.89417e-05
CIKOCLFN_00236	crl	Crl transcriptional regulator	8431.57	-0.828052	0.29693	-2.78871	0.0052918	0.00898225
CIKOCLFN_01990	insH-6	CP4-44 prophage; IS5 transposase and trans-activator	2796.05	-0.829012	0.135976	-6.09674	1.08251e-09	4.09257e-09
CIKOCLFN_03876	yihW	putative DNA-binding transcriptional regulator	1777.05	-0.829145	0.147879	-5.60691	2.05965e-08	6.80367e-08
CIKOCLFN_04119	melR	MelR DNA-binding transcriptional dual regulator	2128.34	-0.829828	0.293858	-2.82391	0.00474416	0.00810075
CIKOCLFN_04332	iadA	isoaspartyl dipeptidase	2294.46	-0.830585	0.20698	-4.01288	5.99814e-05	0.000132534
CIKOCLFN_00202	dkgB	4-nitrobenzaldehyde reductase [multifunctional]	669.472	-0.830671	0.185701	-4.47316	7.70736e-06	1.89417e-05
CIKOCLFN_00792	ybiH	putative DNA-binding transcriptional regulator	865.308	-0.836332	0.197551	-4.23349	2.30089e-05	5.35419e-05
CIKOCLFN_02150	yeiG	S-lactoylglutathione hydrolase / S-formylglutathione hydrolase	5975.87	-0.837298	0.173385	-4.82913	1.3713e-06	3.71715e-06
CIKOCLFN_02292	yfbS	putative transport protein	2777.75	-0.837664	0.223615	-3.74601	0.000179667	0.000374066
CIKOCLFN_02751	iap	alkaline phosphatase isozyme conversion protein	896.065	-0.839613	0.140563	-5.97322	2.32621e-09	8.4807e-09
CIKOCLFN_02909	zapA	cell division factor ZapA, localizes to the cytokinetic ring	4272.42	-0.840149	0.16427	-5.11444	3.14676e-07	9.26114e-07
CIKOCLFN_00791	ybhG	putative membrane fusion protein	1639.34	-0.842947	0.294814	-2.85925	0.00424645	0.00730322
CIKOCLFN_03494	insH-1_9	CP4-6 prophage; IS5 transposase and trans-activator	4584.22	-0.843255	0.161059	-5.23569	1.64365e-07	4.99853e-07
CIKOCLFN_00474	fsr	fosmidomycin efflux transporter	536.488	-0.843475	0.232011	-3.63549	0.000277452	0.000563173
CIKOCLFN_04276	insG	IS1 predicted transposase	937.097	-0.843786	0.180148	-4.68386	2.81528e-06	7.38861e-06
CIKOCLFN_01782	CIKOCLFN_01782	hypothetical protein	7134.68	-0.844659	0.236203	-3.57598	0.000348917	0.000696696
CIKOCLFN_02175	yejB	peptide ABC transporter - membrane subunit	353.44	-0.847242	0.187112	-4.52798	5.95491e-06	1.49343e-05
CIKOCLFN_03401	gntX	protein involved in utilization of DNA as a carbon source	1891.07	-0.848641	0.147023	-5.77218	7.82522e-09	2.68839e-08
CIKOCLFN_02188	insH-1_6	CP4-6 prophage; IS5 transposase and trans-activator	4689.31	-0.849852	0.158582	-5.35908	8.36457e-08	2.61797e-07
CIKOCLFN_03993	CIKOCLFN_03993	hypothetical protein	2762.85	-0.85135	0.139004	-6.12464	9.08911e-10	3.46371e-09
CIKOCLFN_03816	rhtC	RhtC threonine Rht Transporter	1521.81	-0.852407	0.183492	-4.64547	3.39311e-06	8.81345e-06
CIKOCLFN_00215	yafV	putative C-N hydrolase family amidase, NAD(P)-binding	1281.89	-0.854329	0.252542	-3.38292	0.000717188	0.00137203
CIKOCLFN_01814	nudL	putative NUDIX hydrolase with low 3-phosphohydroxypyruvate phosphatase activity	730.986	-0.85539	0.202013	-4.23433	2.2923e-05	5.33709e-05
CIKOCLFN_03806	yigB	FMN phosphatase	2152.87	-0.856293	0.114043	-7.5085	5.9809e-14	3.48696e-13
CIKOCLFN_03524	bcsQ	putative cellulose biosynthesis protein	473.72	-0.856646	0.277494	-3.08707	0.00202139	0.00364597
CIKOCLFN_01993	insC-1_3	IS2 element protein InsA	280.378	-0.857241	0.208048	-4.12039	3.78224e-05	8.56895e-05
CIKOCLFN_04225	tamB	translocation and assembly module - TamB subunit	5277.1	-0.85725	0.134354	-6.38051	1.76497e-10	7.24043e-10
CIKOCLFN_04183	rnr	RNase R	19097.2	-0.860145	0.218861	-3.93009	8.4913e-05	0.0001843
CIKOCLFN_02063	yegE	putative diguanylate cyclase	2009.15	-0.861782	0.168523	-5.11375	3.15831e-07	9.28877e-07
CIKOCLFN_00257	insH-1_1	CP4-6 prophage; IS5 transposase and trans-activator	4459.09	-0.861799	0.17328	-4.97344	6.57738e-07	1.85803e-06
CIKOCLFN_01826	yobH	putative protein	712.933	-0.864123	0.253523	-3.40846	0.000653305	0.00125429
CIKOCLFN_01331	insH-1_4	CP4-6 prophage; IS5 transposase and trans-activator	5590.35	-0.864935	0.166581	-5.19227	2.07748e-07	6.23824e-07
CIKOCLFN_03615	waaF	ADP-heptose:LPS heptosyltransferase II	5553.81	-0.86564	0.153322	-5.64591	1.64307e-08	5.47817e-08
CIKOCLFN_03776	CIKOCLFN_03776	hypothetical protein	497.26	-0.868418	0.170921	-5.08081	3.75829e-07	1.09545e-06
CIKOCLFN_04258	holC	DNA polymerase III, kh subunit	2348.29	-0.869286	0.16939	-5.13185	2.86911e-07	8.4789e-07
CIKOCLFN_03781	rffG	dTDP-glucose 4,6-dehydratase 2	3725.98	-0.870265	0.223688	-3.89053	0.000100024	0.000214602
CIKOCLFN_03991	hemE	uroporphyrinogen decarboxylase	4340.52	-0.871122	0.146788	-5.93455	2.94658e-09	1.06072e-08
CIKOCLFN_03645	spoT	guanosine 3'-diphosphate 5'-triphosphate 3'-diphosphatase [multifunctional]	13020.2	-0.871224	0.196069	-4.44347	8.85212e-06	2.15698e-05
CIKOCLFN_02061	dcd	dCTP deaminase	3199.26	-0.87312	0.0791279	-11.0343	2.61086e-28	4.72709e-27
CIKOCLFN_01212	chaA	Na+ / K+:H+ antiporter ChaA	1631.38	-0.874255	0.127148	-6.87591	6.1595e-12	2.91405e-11
CIKOCLFN_03205	insH-1_8	CP4-6 prophage; IS5 transposase and trans-activator	3809.39	-0.875083	0.170763	-5.12454	2.98264e-07	8.80229e-07
CIKOCLFN_00068	setA	sugar / lactose efflux transporter SetA	639.507	-0.876407	0.148154	-5.9155	3.30877e-09	1.17825e-08
CIKOCLFN_04261	lptG	LptABCFG ABC transporter	2858.94	-0.87657	0.142389	-6.15616	7.45317e-10	2.87346e-09
CIKOCLFN_03329	rpsG	30S ribosomal subunit protein S7	108026	-0.877232	0.279993	-3.13305	0.00173001	0.00314288
CIKOCLFN_03426	yhhX	putative oxidoreductase with NAD(P)-binding Rossmann-fold domain protein	5759.51	-0.878092	0.245748	-3.57315	0.000352716	0.000703628
CIKOCLFN_03990	nudC	NADH pyrophosphatase	2014.37	-0.878187	0.119183	-7.36837	1.7273e-13	9.58813e-13
CIKOCLFN_02896	cptB	antitoxin of the CptA-CptB toxin-antitoxin system	2248.73	-0.879064	0.192664	-4.56269	5.05035e-06	1.28155e-05
CIKOCLFN_01618	uidR	UidR DNA-binding transcriptional repressor	2325.8	-0.880256	0.175434	-5.0176	5.23212e-07	1.49673e-06
CIKOCLFN_00884	trxB	thioredoxin reductase monomer	9823.34	-0.882082	0.300327	-2.93707	0.00331326	0.00579585
CIKOCLFN_04231	ytfR	galactofuranose / galactopyranose ABC transporter - putative ATP binding subunit	6444.51	-0.882083	0.301322	-2.92738	0.00341831	0.00597473
CIKOCLFN_02573	lepA	elongation factor 4	16529.3	-0.88309	0.212279	-4.16004	3.18186e-05	7.26243e-05
CIKOCLFN_01054	solA	N-methyltryptophan oxidase	2676.27	-0.883416	0.181881	-4.85711	1.19112e-06	3.25964e-06
CIKOCLFN_01177	dsbB	Disulfide bond formation protein B	1650.27	-0.883668	0.125425	-7.04537	1.84975e-12	9.29425e-12
CIKOCLFN_03164	folP	dihydropteroate synthase	2575.31	-0.884553	0.240082	-3.68437	0.000229269	0.000469367
CIKOCLFN_01397	paaK	phenylacetate-CoA ligase	2184.41	-0.885717	0.203191	-4.35903	1.30639e-05	3.13519e-05
CIKOCLFN_01083	rpmF	50S ribosomal subunit protein L32	21790.9	-0.885809	0.235554	-3.76053	0.000169555	0.000353527
CIKOCLFN_00028	dapB	dihydrodipicolinate reductase	3726.54	-0.886572	0.157215	-5.63925	1.70792e-08	5.68998e-08
CIKOCLFN_02834	lplT	lysophospholipid transporter	1007.9	-0.887204	0.148318	-5.98178	2.20715e-09	8.08787e-09
CIKOCLFN_03010	ftsP	cell division protein required during stress conditions	4298.88	-0.88831	0.12559	-7.07312	1.51488e-12	7.66552e-12
CIKOCLFN_02214	fimZ_5	FimZ transcriptional regulator	11764.9	-0.889087	0.101327	-8.77447	1.71716e-18	1.48855e-17
CIKOCLFN_02279	nuoJ	NADH:ubiquinone oxidoreductase, membrane subunit J	6163.95	-0.891632	0.246182	-3.62183	0.000292523	0.000591526
CIKOCLFN_02170	yeiR	zinc-binding GTPase	657.62	-0.892047	0.16924	-5.27089	1.35762e-07	4.16409e-07
CIKOCLFN_04325	uxuB	D-mannonate oxidoreductase	2438.44	-0.892918	0.275601	-3.23989	0.00119576	0.00222894
CIKOCLFN_03973	tufB	elongation factor Tu	269952	-0.894098	0.218121	-4.09909	4.14772e-05	9.35744e-05
CIKOCLFN_02781	mazE	MazE antitoxin of the MazF-MazE toxin-antitoxin system	736.875	-0.894865	0.12485	-7.16755	7.63533e-13	3.98579e-12
CIKOCLFN_02629	CIKOCLFN_02629	hypothetical protein	1718.32	-0.895065	0.286697	-3.12199	0.00179635	0.00325651
CIKOCLFN_02078	yegQ	putative peptidase	4317.29	-0.895527	0.264352	-3.38763	0.00070499	0.00134989
CIKOCLFN_00671	nagA	N-acetylglucosamine-6-phosphate deacetylase	5742.18	-0.897393	0.127962	-7.01295	2.33345e-12	1.16023e-11
CIKOCLFN_00358	insC-1_1	IS2 element protein InsA	251.492	-0.897813	0.196577	-4.56723	4.94223e-06	1.25784e-05
CIKOCLFN_01654	lhr	member of ATP-dependent helicase superfamily II	2271.56	-0.898678	0.248274	-3.61971	0.000294935	0.000596122
CIKOCLFN_03185	kdsC	3-deoxy-D-manno-octulosonate 8-phosphate phosphatase monomer	2229.22	-0.899048	0.113357	-7.93115	2.17122e-15	1.44221e-14
CIKOCLFN_02642	yfjW	CP4-57 prophage; predicted inner membrane protein	819.09	-0.899257	0.294169	-3.05694	0.00223606	0.00400959
CIKOCLFN_03609	yibQ	putative nucleoside (IDP) diphosphatase	861.281	-0.899432	0.194006	-4.63611	3.55019e-06	9.17151e-06
CIKOCLFN_03181	mlaE	phospholipid ABC transporter	2033.78	-0.899637	0.142386	-6.31828	2.64483e-10	1.06463e-09
CIKOCLFN_03741	viaA	stimulator of RavA ATPase activity	1558.86	-0.900134	0.275807	-3.26363	0.00109994	0.00205845
CIKOCLFN_01827	kdgR	KdgR DNA-binding transcriptional repressor	4139.75	-0.900767	0.166711	-5.40315	6.54795e-08	2.06598e-07
CIKOCLFN_03337	slyD	FKBP-type peptidyl prolyl cis-trans isomerase	29672.4	-0.901389	0.114451	-7.87575	3.3871e-15	2.21555e-14
CIKOCLFN_00098	coaE	dephospho-CoA kinase	1359.75	-0.901403	0.15085	-5.97548	2.29416e-09	8.37095e-09
CIKOCLFN_04257	valS	valyl-tRNA synthetase	23486.8	-0.901412	0.232114	-3.88349	0.000102969	0.000220699
CIKOCLFN_00126	yadD	putative transposase	459.037	-0.90231	0.209792	-4.30097	1.70054e-05	4.01376e-05
CIKOCLFN_03330	rpsL	30S ribosomal subunit protein S12	97538.3	-0.902846	0.256348	-3.52195	0.000428387	0.000846321
CIKOCLFN_00127	panC	pantothenate synthetase monomer	8006.6	-0.903142	0.160687	-5.6205	1.90407e-08	6.32381e-08
CIKOCLFN_02804	rlmM	23S rRNA 2'-O-ribose methyltransferase	1731.17	-0.904447	0.151283	-5.97852	2.25178e-09	8.23733e-09
CIKOCLFN_00736	tolB	The Colicin A Import System	31443.3	-0.904707	0.218107	-4.148	3.35396e-05	7.64304e-05
CIKOCLFN_03780	rffD	UDP-N-acetyl-D-mannosaminuronic acid dehydrogenase	4778.26	-0.905781	0.230307	-3.93292	8.39199e-05	0.000182237
CIKOCLFN_01114	cobB	protein deacetylase, Sir2	3515.2	-0.906792	0.113552	-7.98572	1.39706e-15	9.45553e-15
CIKOCLFN_03142	yhbQ	putative endonuclease	241.591	-0.908237	0.320354	-2.8351	0.00458107	0.00785039
CIKOCLFN_01649	CIKOCLFN_01649	hypothetical protein	105.376	-0.908953	0.284339	-3.19673	0.00138997	0.00256421
CIKOCLFN_03682	yidE	putative transporter	2708.94	-0.909167	0.191578	-4.74566	2.07823e-06	5.54583e-06
CIKOCLFN_02060	asmA	putative assembly protein AsmA	3856.36	-0.909551	0.0893019	-10.1851	2.31056e-24	3.01356e-23
CIKOCLFN_00956	yccS	putative inner membrane protein	1868.95	-0.912296	0.261739	-3.48552	0.000491174	0.000960633
CIKOCLFN_00096	yacG	DNA gyrase inhibitor YacG	876.321	-0.915063	0.198847	-4.60185	4.18754e-06	1.07469e-05
CIKOCLFN_03224	mdh	malate dehydrogenase	91944.6	-0.915446	0.160392	-5.70755	1.14616e-08	3.87564e-08
CIKOCLFN_03270	tsaC	protein involved in synthesis of threonylcarbamoyladenosine-modified tRNA	1993.5	-0.917555	0.134634	-6.81517	9.41507e-12	4.36286e-11
CIKOCLFN_03838	pepQ	proline dipeptidase	13587	-0.918369	0.138556	-6.62815	3.39927e-11	1.49144e-10
CIKOCLFN_00708	ybgL	putative lactam utilization protein	1196.15	-0.920075	0.28174	-3.26569	0.00109199	0.00204528
CIKOCLFN_02964	yghE	Putative type II secretion system L-type protein YghE	678.721	-0.921348	0.197332	-4.66903	3.0263e-06	7.90373e-06
CIKOCLFN_03213	nanA	N-acetylneuraminate lyase	1289.22	-0.922194	0.227495	-4.0537	5.04144e-05	0.000112612
CIKOCLFN_02704	srlR	GutR DNA-binding transcriptional repressor	1803.8	-0.922705	0.273746	-3.37066	0.000749877	0.00143137
CIKOCLFN_03913	cdh	CDP-diglyceride hydrolase / CDP-diacylglycerol pyrophosphatase	539.889	-0.922828	0.18295	-5.04416	4.55527e-07	1.31539e-06
CIKOCLFN_01962	ompN_2	outer membrane pore protein N, non-specific	289.64	-0.923311	0.157794	-5.85139	4.8749e-09	1.70205e-08
CIKOCLFN_01447	ydcZ	putative inner membrane protein	298.281	-0.924021	0.310056	-2.98017	0.00288085	0.00509618
CIKOCLFN_00209	rnhA	RNase HI, degrades RNA of DNA-RNA hybrids, participates in DNA replication	1294.03	-0.925158	0.139851	-6.61531	3.70786e-11	1.62351e-10
CIKOCLFN_01438	hicB	antitoxin of the HicA-HicB toxin-antitoxin system	438.921	-0.925258	0.221138	-4.18407	2.86332e-05	6.58089e-05
CIKOCLFN_00378	ddlA	D-alanine-D-alanine ligase A	6070.08	-0.926028	0.169024	-5.47867	4.28543e-08	1.37847e-07
CIKOCLFN_01285	gmr	modulator of RNase II stability	1684.25	-0.928056	0.268887	-3.45148	0.000557529	0.00108154
CIKOCLFN_02741	pcm	L-isoaspartate protein carboxylmethyltransferase type II	2696.71	-0.928492	0.126663	-7.33038	2.29495e-13	1.25288e-12
CIKOCLFN_02805	CIKOCLFN_02805	hypothetical protein	300.852	-0.92893	0.221786	-4.18841	2.80912e-05	6.47017e-05
CIKOCLFN_00903	serC	phosphohydroxythreonine aminotransferase / 3-phosphoserine aminotransferase	13778.9	-0.92927	0.175371	-5.29887	1.16523e-07	3.59196e-07
CIKOCLFN_02783	rlmD	23S rRNA methyltransferase	3002.27	-0.929488	0.162977	-5.70319	1.17589e-08	3.9699e-08
CIKOCLFN_01718	rpmI	50S ribosomal subunit protein L35	55318.5	-0.930242	0.254758	-3.65148	0.000260736	0.000531253
CIKOCLFN_03234	rng	ribonuclease G (RNAse G) monomer	4098.62	-0.931445	0.231882	-4.01688	5.89729e-05	0.000130439
CIKOCLFN_02296	ackA	acetate kinase	24506.9	-0.933996	0.239879	-3.89362	9.87597e-05	0.000212166
CIKOCLFN_02278	nuoK	NADH:ubiquinone oxidoreductase, membrane subunit K	2459.95	-0.935549	0.241445	-3.8748	0.000106714	0.000227816
CIKOCLFN_02100	rcnR	RcnR DNA-binding transcriptional repressor	180.618	-0.938143	0.251825	-3.72538	0.000195019	0.00040365
CIKOCLFN_00957	CIKOCLFN_00957	hypothetical protein	482.908	-0.938302	0.216585	-4.33226	1.47587e-05	3.52026e-05
CIKOCLFN_00437	ppiD	periplasmic folding helper protein	20101.8	-0.9408	0.206583	-4.55411	5.2608e-06	1.33181e-05
CIKOCLFN_03133	rsmI	16S rRNA 2'-O-ribose methyltransferase	864.387	-0.941615	0.107839	-8.73167	2.50933e-18	2.13218e-17
CIKOCLFN_00906	cmk	(d)CMP kinase	15373.6	-0.944416	0.335944	-2.81123	0.00493524	0.00840992
CIKOCLFN_00311	betI	BetI DNA-binding transcriptional repressor	2394.83	-0.945581	0.253029	-3.73704	0.0001862	0.000386355
CIKOCLFN_01899	araG	arabinose ABC transporter - ATP binding subunit	57502.3	-0.946029	0.285738	-3.31083	0.000930205	0.00175451
CIKOCLFN_03974	secE	Sec Translocation Complex	12236.7	-0.946701	0.281197	-3.36668	0.000760795	0.00145028
CIKOCLFN_01540	ydfH	putative DNA-binding transcriptional regulator	1311.35	-0.947304	0.288392	-3.28478	0.00102062	0.00191663
CIKOCLFN_03377	aroB	3-dehydroquinate synthase	14962.9	-0.948229	0.163057	-5.81532	6.0518e-09	2.1027e-08
CIKOCLFN_01873	cmoB	putative S-adenosyl-L-methionine-dependent methyltransferase	1483.72	-0.948439	0.176074	-5.3866	7.18049e-08	2.25725e-07
CIKOCLFN_03183	yrbG	inner membrane protein YrbG	1561.33	-0.949969	0.16637	-5.70997	1.12997e-08	3.8239e-08
CIKOCLFN_02451	yffS	CPZ-55 prophage; predicted protein	775.726	-0.951157	0.264983	-3.5895	0.000331311	0.000664014
CIKOCLFN_02211	apbE	putative thiamine biosynthesis lipoprotein	457.703	-0.95311	0.304236	-3.1328	0.00173149	0.00314423
CIKOCLFN_01041	ymdB	regulator of RNase III activity	583.698	-0.953607	0.235416	-4.05073	5.10574e-05	0.00011393
CIKOCLFN_01461	CIKOCLFN_01461	hypothetical protein	239.442	-0.954286	0.342392	-2.78711	0.005318	0.00901958
CIKOCLFN_01870	CIKOCLFN_01870	hypothetical protein	583.037	-0.956547	0.201088	-4.75687	1.96621e-06	5.26325e-06
CIKOCLFN_03200	gltD	glutamate synthase, small subunit	20088.4	-0.957211	0.222287	-4.30619	1.66092e-05	3.92672e-05
CIKOCLFN_03402	nfuA	iron-sulfur cluster scaffold protein	12102.4	-0.957933	0.236699	-4.04706	5.18659e-05	0.000115614
CIKOCLFN_03778	wzzE	Enterobacterial Common Antigen polysaccharide chain length modulation protein	3234.5	-0.957989	0.153658	-6.23453	4.53124e-10	1.78545e-09
CIKOCLFN_04146	CIKOCLFN_04146	hypothetical protein	2737.65	-0.960563	0.272507	-3.52491	0.000423625	0.000837684
CIKOCLFN_02897	ygfZ	folate-binding protein	10764.6	-0.962103	0.197159	-4.87983	1.06178e-06	2.92244e-06
CIKOCLFN_01380	ydbH	putative protein	1545.52	-0.962933	0.125268	-7.68699	1.50638e-14	9.28716e-14
CIKOCLFN_01377	ydbJ	putative protein	1745.95	-0.963685	0.176664	-5.4549	4.90015e-08	1.56915e-07
CIKOCLFN_04182	nsrR	NsrR-nitric oxide	2209.93	-0.963961	0.233665	-4.12539	3.70107e-05	8.39392e-05
CIKOCLFN_03347	CIKOCLFN_03347	hypothetical protein	3023.97	-0.96462	0.192252	-5.01747	5.23568e-07	1.49675e-06
CIKOCLFN_00116	yacC	putative protein	1892.88	-0.964782	0.199489	-4.83626	1.32306e-06	3.60232e-06
CIKOCLFN_01664	ribC	riboflavin synthase	4815.05	-0.966361	0.131787	-7.33278	2.25433e-13	1.23227e-12
CIKOCLFN_01172	ycgM	putative isomerase/hydrolase	1405.33	-0.966385	0.240131	-4.02441	5.71188e-05	0.000126469
CIKOCLFN_02141	yeiS	putative inner membrane protein	170.15	-0.966389	0.320311	-3.01703	0.00255263	0.00454495
CIKOCLFN_03994	hupA	transcriptional dual regulator HU-alpha (HU-2)	37676	-0.966638	0.157521	-6.13656	8.43275e-10	3.22792e-09
CIKOCLFN_02289	lrhA	LrhA DNA-binding transcriptional dual regulator	6948.44	-0.967171	0.162892	-5.93751	2.89378e-09	1.0433e-08
CIKOCLFN_03034	CIKOCLFN_03034	hypothetical protein	4370.1	-0.967463	0.143174	-6.75727	1.40615e-11	6.39174e-11
CIKOCLFN_04125	dcuR	Transcriptional regulatory protein DcuR	1571.69	-0.968638	0.199293	-4.86038	1.17161e-06	3.20827e-06
CIKOCLFN_03955	oxyR	OxyR DNA-binding transcriptional dual regulator	4920.3	-0.969357	0.257536	-3.76396	0.000167243	0.000348877
CIKOCLFN_02329	aroC	chorismate synthase	5403.55	-0.969815	0.171	-5.67145	1.41593e-08	4.74668e-08
CIKOCLFN_01274	ymiC	Protein YmiC	217.138	-0.969905	0.283247	-3.42424	0.000616533	0.00118954
CIKOCLFN_03049	bacA	undecaprenyl pyrophosphate phosphatase	1636.5	-0.970297	0.167864	-5.78025	7.45883e-09	2.57075e-08
CIKOCLFN_01111	lolD	LolCDE ABC lipoprotein transporter	1010.14	-0.970434	0.193086	-5.02593	5.01009e-07	1.43897e-06
CIKOCLFN_03391	pck	phosphoenolpyruvate carboxykinase (ATP)	78145.3	-0.971099	0.141025	-6.88601	5.73772e-12	2.7175e-11
CIKOCLFN_03056	tsaD	protein involved in threonylcarbamoyladenosine biosynthesis	2518.99	-0.971753	0.280342	-3.46631	0.000527653	0.0010273
CIKOCLFN_02351	yfdI	CPS-53 (KpLE1) prophage; predicted inner membrane protein	3533.02	-0.973991	0.25229	-3.8606	0.000113111	0.000240158
CIKOCLFN_01597	ydgD	putative peptidase	1815.98	-0.976021	0.292457	-3.33731	0.00084592	0.00160187
CIKOCLFN_01413	CIKOCLFN_01413	hypothetical protein	1796.03	-0.976819	0.175939	-5.55204	2.82357e-08	9.21364e-08
CIKOCLFN_01412	hrpA	ATP-dependent helicase	6434.7	-0.977412	0.23461	-4.16611	3.09847e-05	7.08339e-05
CIKOCLFN_02540	hcaT	HcaT MFS transporter	731.812	-0.980625	0.161983	-6.05387	1.41406e-09	5.2947e-09
CIKOCLFN_03864	yihL	YihL putative transcriptional regulator	1017.85	-0.980889	0.249265	-3.93513	8.31526e-05	0.000180662
CIKOCLFN_00173	lpxD_1	UDP-3-O-(R-3-hydroxymyristoyl)-glucosamine N-acyltransferase	18980.3	-0.981777	0.238564	-4.11536	3.8658e-05	8.74902e-05
CIKOCLFN_02684	gshA	gamma-glutamate-cysteine ligase	12376.2	-0.982181	0.0837985	-11.7207	9.97847e-32	2.41908e-30
CIKOCLFN_02788	yqcA	putative flavoprotein	2116.86	-0.982341	0.263724	-3.72488	0.000195408	0.0004039
CIKOCLFN_02291	yfbR	dCMP phosphohydrolase	974.238	-0.983945	0.163582	-6.01501	1.79874e-09	6.65951e-09
CIKOCLFN_02483	bcp	thiol peroxidase	4790.98	-0.985403	0.146566	-6.72328	1.77675e-11	8.01686e-11
CIKOCLFN_03342	yheT	putative hydrolase	1027.97	-0.985542	0.247183	-3.98709	6.68878e-05	0.000146961
CIKOCLFN_03453	CIKOCLFN_03453	hypothetical protein	165.195	-0.985852	0.21693	-4.54455	5.5052e-06	1.38713e-05
CIKOCLFN_02599	bamD	Outer Membrane Protein Assembly Complex - BamD subunit	14246.9	-0.987089	0.156318	-6.31463	2.70816e-10	1.0891e-09
CIKOCLFN_03273	CIKOCLFN_03273	hypothetical protein	1461.89	-0.99018	0.193497	-5.11729	3.0996e-07	9.1286e-07
CIKOCLFN_00052	djlA	chaperone with DnaK	1363.76	-0.990939	0.182091	-5.44199	5.26875e-08	1.67966e-07
CIKOCLFN_02939	CIKOCLFN_02939	hypothetical protein	194.357	-0.991947	0.274477	-3.61395	0.000301571	0.000608675
CIKOCLFN_03235	CIKOCLFN_03235	hypothetical protein	1499.46	-0.992504	0.266292	-3.72713	0.000193676	0.000401285
CIKOCLFN_02581	yfiE	putative DNA-binding transcriptional regulator LYSR-type	526.633	-0.993023	0.177072	-5.608	2.04672e-08	6.77139e-08
CIKOCLFN_00097	zapD	cell division factor ZapD	1803.74	-0.993417	0.152254	-6.52471	6.81313e-11	2.91187e-10
CIKOCLFN_01451	yncD	putative TonB-dependent receptor	1258.45	-0.994635	0.354442	-2.8062	0.00501301	0.00852252
CIKOCLFN_02370	evgS	Sensor protein EvgS	7438.3	-0.994919	0.278969	-3.56642	0.000361894	0.000720933
CIKOCLFN_03601	trmL	tRNA (cytidine/uridine-2'-O)-ribose methyltransferase	642.281	-0.995614	0.265851	-3.74501	0.000180389	0.000375387
CIKOCLFN_02960	speC	ornithine decarboxylase, biosynthetic	3317	-0.996349	0.283324	-3.51664	0.000437039	0.000861431
CIKOCLFN_04293	fecI	RNA polymerase, sigma 19 factor	2312.91	-0.997152	0.257447	-3.87323	0.000107404	0.000228946
CIKOCLFN_00269	yagF	CP4-6 prophage; predicted dehydratase	1139.94	-0.997638	0.203723	-4.89703	9.72947e-07	2.69523e-06
CIKOCLFN_02344	fadL	long-chain fatty acid outer membrane porin; bacteriophage T2 binding protein	17070.6	-0.997647	0.223916	-4.45546	8.37126e-06	2.04795e-05
CIKOCLFN_00486	ybbM	putative metal resistance protein	717.996	-1.00081	0.148987	-6.71743	1.84954e-11	8.3278e-11
CIKOCLFN_01928	yedE	putative inner membrane protein	1008.02	-1.00088	0.244364	-4.09585	4.20624e-05	9.4795e-05
CIKOCLFN_01136	ymfI	e14 prophage; predicted protein	1417.49	-1.00164	0.278618	-3.59505	0.000324334	0.000650944
CIKOCLFN_02797	fucO	L-1,2-propanediol oxidoreductase monomer	1390.06	-1.00276	0.347028	-2.88956	0.00385778	0.00667489
CIKOCLFN_00086	murG	N-acetylglucosaminyl transferase	2315.73	-1.00398	0.238822	-4.20388	2.62381e-05	6.07269e-05
CIKOCLFN_01538	dcp	dipeptidyl carboxypeptidase II	6582.53	-1.00522	0.114051	-8.81377	1.21008e-18	1.06185e-17
CIKOCLFN_03606	yibN	putative rhodanese-related sulfurtransferase	12401.9	-1.00618	0.143855	-6.9944	2.66389e-12	1.31388e-11
CIKOCLFN_03340	kefG	protein required for KefB activity	842.929	-1.00693	0.260024	-3.87246	0.000107742	0.000229554
CIKOCLFN_02280	nuoI	NADH:ubiquinone oxidoreductase, chain I	6133.88	-1.0071	0.235985	-4.26763	1.97563e-05	4.62488e-05
CIKOCLFN_03446	yhhK	putative maturation factor for PanD	909.271	-1.00712	0.154567	-6.51574	7.23332e-11	3.08224e-10
CIKOCLFN_00141	ligT	2'-5' RNA ligase	455.128	-1.00736	0.204438	-4.92744	8.33148e-07	2.33663e-06
CIKOCLFN_02412	ligA	DNA ligase	4249.32	-1.00759	0.183585	-5.48839	4.05615e-08	1.3057e-07
CIKOCLFN_02564	pgpC	phosphatidylglycerophosphatase C	854.834	-1.00772	0.137707	-7.31785	2.51981e-13	1.37041e-12
CIKOCLFN_03011	plsC	1-acylglycerol-3-phosphate O-acyltransferase	2569.56	-1.0127	0.143965	-7.03433	2.00222e-12	1.00369e-11
CIKOCLFN_03604	secB	Sec Translocation Complex	23674	-1.01282	0.199502	-5.07673	3.83983e-07	1.11555e-06
CIKOCLFN_00430	yajG	putative lipoprotein	6962.72	-1.01291	0.248406	-4.07763	4.54969e-05	0.000102
CIKOCLFN_00500	allR	AllR DNA-binding transcriptional repressor	3708.56	-1.01508	0.0934176	-10.866	1.67317e-27	2.80452e-26
CIKOCLFN_04395	radA	DNA recombination protein	2760.2	-1.0156	0.224106	-4.53179	5.84861e-06	1.46762e-05
CIKOCLFN_02247	CIKOCLFN_02247	hypothetical protein	3307.66	-1.01638	0.214683	-4.73434	2.19773e-06	5.84701e-06
CIKOCLFN_02740	nlpD	NlpD putative outer membrane lipoprotein	39145.3	-1.01828	0.221314	-4.60105	4.20368e-06	1.07754e-05
CIKOCLFN_01245	yciU	putative protein	2380.24	-1.019	0.273951	-3.71965	0.000199502	0.000411766
CIKOCLFN_01396	paaJ	beta-ketoadipyl-CoA thiolase	2842.1	-1.01973	0.234728	-4.3443	1.39717e-05	3.34185e-05
CIKOCLFN_04154	ampC	beta-lactamase; penicillin resistance	906.851	-1.02076	0.262221	-3.89275	9.91156e-05	0.000212759
CIKOCLFN_03595	mtlR	MtlR DNA-binding transcriptional repressor	1403.64	-1.02175	0.208685	-4.89612	9.77493e-07	2.70434e-06
CIKOCLFN_03182	mlaF	phospholipid ABC transporter	3696.07	-1.02282	0.156382	-6.5405	6.1312e-11	2.6309e-10
CIKOCLFN_00570	pheP	phenylalanine:H+ symporter PheP	1215.81	-1.0231	0.262074	-3.90386	9.46701e-05	0.00020393
CIKOCLFN_02899	CIKOCLFN_02899	hypothetical protein	796.455	-1.02332	0.167869	-6.09596	1.08786e-09	4.10916e-09
CIKOCLFN_00464	apt	adenine phosphoribosyltransferase	5486.79	-1.02395	0.205371	-4.98586	6.1687e-07	1.7495e-06
CIKOCLFN_01108	mfd	transcription-repair coupling factor	9492.69	-1.02501	0.165961	-6.1762	6.56638e-10	2.54759e-09
CIKOCLFN_00402	tgt	tRNA-guanine transglycosylase monomer	9074.02	-1.02565	0.283483	-3.61803	0.00029686	0.000599447
CIKOCLFN_03050	folB	dihydroneopterin aldolase	404.171	-1.0269	0.282133	-3.63977	0.000272879	0.000554153
CIKOCLFN_00065	tbpA	thiamin ABC transporter - periplasmic binding protein	5741.35	-1.02796	0.250133	-4.10966	3.96241e-05	8.96293e-05
CIKOCLFN_00609	rna	RNase I, cleaves phosphodiester bond between any two nucleotides	2881.91	-1.02815	0.1466	-7.0133	2.32769e-12	1.15872e-11
CIKOCLFN_04140	dcuA	dicarboxylate transporter DcuA	13103.7	-1.0296	0.286075	-3.59904	0.000319389	0.000642522
CIKOCLFN_00192	metQ	l-methionine / D-methionine ABC transporter - periplasmic binding protein	7772.73	-1.03087	0.276839	-3.72371	0.000196313	0.000405574
CIKOCLFN_02894	fldB	Flavodoxin 2	3069.63	-1.03154	0.146874	-7.02327	2.16728e-12	1.08389e-11
CIKOCLFN_00072	leuA	2-isopropylmalate synthase	2289.41	-1.03367	0.353503	-2.92408	0.00345477	0.00603108
CIKOCLFN_04090	murR_2	MurR-MurNAc-6-P	2220.03	-1.03402	0.168086	-6.15172	7.66449e-10	2.94434e-09
CIKOCLFN_01533	ydeE	putative transport protein YdeE	714.172	-1.0344	0.198137	-5.22066	1.78285e-07	5.4065e-07
CIKOCLFN_00403	yajC	Sec Translocation Complex	11735.2	-1.03577	0.18081	-5.7285	1.01324e-08	3.45339e-08
CIKOCLFN_03915	CIKOCLFN_03915	hypothetical protein	612.46	-1.03624	0.161119	-6.43155	1.2631e-10	5.24682e-10
CIKOCLFN_03670	yidF	putative DNA-binding transcriptional regulator	356.902	-1.03717	0.245562	-4.22365	2.4038e-05	5.58155e-05
CIKOCLFN_01705	ppsR	PEP synthetase regulatory protein	2183.31	-1.03981	0.2383	-4.36345	1.28024e-05	3.07933e-05
CIKOCLFN_03531	dppF	dipeptide ABC transporter - putative ABC binding subunit	8158.27	-1.04035	0.33255	-3.12841	0.00175752	0.00318881
CIKOCLFN_02087	gatC	galactitol PTS permease - GatC subunit	96944.3	-1.04083	0.303315	-3.43153	0.000600194	0.00116063
CIKOCLFN_01082	CIKOCLFN_01082	hypothetical protein	63268.7	-1.04084	0.249625	-4.16961	3.05116e-05	6.99014e-05
CIKOCLFN_00621	cspE	transcription antiterminator and regulator of RNA stability	82389.9	-1.04121	0.297569	-3.49905	0.000466916	0.000916111
CIKOCLFN_02892	dsbC	Thiol:disulfide interchange protein DsbC	3302.35	-1.04156	0.136911	-7.60756	2.79315e-14	1.68571e-13
CIKOCLFN_04393	ytjB	membrane protein	1001.56	-1.04312	0.163538	-6.37846	1.78883e-10	7.33128e-10
CIKOCLFN_03086	exuR	ExuR DNA-binding transcriptional repressor	4688.75	-1.04534	0.162032	-6.45146	1.10777e-10	4.64656e-10
CIKOCLFN_04260	lptF	LptABCFG ABC transporter	4157.06	-1.04768	0.0809084	-12.9489	2.38344e-38	8.97134e-37
CIKOCLFN_02949	rdgB	dITP/XTP pyrophosphatase	1433.02	-1.04933	0.221532	-4.7367	2.17228e-06	5.786e-06
CIKOCLFN_02130	dld	D-lactate dehydrogenase	15773.4	-1.04977	0.216549	-4.84772	1.2489e-06	3.41121e-06
CIKOCLFN_02297	pta	phosphate acetyltransferase / phosphate propionyltransferase	30032	-1.05045	0.259537	-4.0474	5.17907e-05	0.000115506
CIKOCLFN_01794	CIKOCLFN_01794	hypothetical protein	441.355	-1.05171	0.21042	-4.99815	5.78815e-07	1.64592e-06
CIKOCLFN_03878	yihY	putative inner membrane protein	1729.06	-1.05242	0.226864	-4.63899	3.50109e-06	9.06102e-06
CIKOCLFN_02281	nuoH	NADH:ubiquinone oxidoreductase, membrane subunit H	11452.1	-1.055	0.230495	-4.57711	4.71453e-06	1.20274e-05
CIKOCLFN_03116	prlF	PrlF antitoxin	908.405	-1.05526	0.178307	-5.91821	3.25464e-09	1.1609e-08
CIKOCLFN_00901	ycaO	protein involved in beta-methylthiolation of ribosomal protein S12	8613.53	-1.05557	0.364552	-2.89552	0.00378527	0.00656798
CIKOCLFN_03909	fieF	Zn2+ / Fe2+ / Cd2+ efflux transporter FieF	2015.04	-1.0556	0.129089	-8.17735	2.90164e-16	2.05801e-15
CIKOCLFN_01112	lolE	LolCDE ABC lipoprotein transporter	3292.45	-1.05568	0.172574	-6.11722	9.52192e-10	3.619e-09
CIKOCLFN_03646	trmH	tRNA (Gm18) 2'-O-methyltransferase	1160.89	-1.05607	0.246191	-4.28966	1.7895e-05	4.21446e-05
CIKOCLFN_02088	gatB	galactitol PTS permease - GatB subunit	21858.4	-1.05887	0.27074	-3.91101	9.19115e-05	0.000198686
CIKOCLFN_02956	mutY	adenine glycosylase; G,C --> T,A transversions	2176.89	-1.0589	0.143936	-7.35675	1.8844e-13	1.03933e-12
CIKOCLFN_01617	uidA	beta-D-glucuronidase	588.426	-1.05996	0.26314	-4.02813	5.62219e-05	0.000124676
CIKOCLFN_01642	slyB	outer membrane lipoprotein	11732.4	-1.05999	0.182889	-5.79582	6.79883e-09	2.34893e-08
CIKOCLFN_03170	obgE	GTPase involved in chromosome partitioning and ribosome assembly	9338.49	-1.06003	0.378288	-2.80217	0.00507605	0.00862285
CIKOCLFN_01977	shiA	shikimate:H+ symporter	6198.78	-1.06022	0.117876	-8.9944	2.37526e-19	2.18718e-18
CIKOCLFN_01708	CIKOCLFN_01708	hypothetical protein	4626.46	-1.0645	0.177093	-6.01095	1.84441e-09	6.82272e-09
CIKOCLFN_01087	fabG	3-oxo-acyl-[acyl-carrier-protein] reductase	62518.7	-1.06467	0.181896	-5.85321	4.82188e-09	1.68766e-08
CIKOCLFN_01477	yddM	putative DNA-binding transcriptional regulator	725.575	-1.06544	0.225669	-4.72126	2.34386e-06	6.20069e-06
CIKOCLFN_03172	rpmA	50S ribosomal subunit protein L27	15798.6	-1.0684	0.230084	-4.64353	3.42504e-06	8.89103e-06
CIKOCLFN_01713	btuC	vitamin B12 ABC transporter - membrane subunit	936.854	-1.06849	0.201993	-5.28972	1.22503e-07	3.76818e-07
CIKOCLFN_02844	yqeG	YqeG STP transporter	1429.8	-1.06989	0.312668	-3.4218	0.000622089	0.00119972
CIKOCLFN_00217	fadE	acyl-CoA dehydrogenase	4187.68	-1.07217	0.332989	-3.21983	0.00128267	0.00238162
CIKOCLFN_00436	hupB	transcriptional dual regulator HU-beta, NS1 (HU-1)	19594.8	-1.0739	0.153179	-7.01076	2.37034e-12	1.17721e-11
CIKOCLFN_02789	truC	tRNA pseudouridine 65 synthase	1006.41	-1.07667	0.194185	-5.54455	2.94714e-08	9.60954e-08
CIKOCLFN_02212	ompC_2	outer membrane porin C	273762	-1.07672	0.1602	-6.72109	1.8037e-11	8.12993e-11
CIKOCLFN_04217	cpdB	2',3'-cyclic nucleotide 2'-phosphodiesterase / 3'-nucleotidase	4938.77	-1.07788	0.278231	-3.87404	0.000107044	0.000228293
CIKOCLFN_04235	mpl	UDP-N-acetylmuramate:L-alanyl-gamma-D-glutamyl-meso-diaminopimelate ligase	8945.35	-1.07825	0.143289	-7.52505	5.27018e-14	3.09785e-13
CIKOCLFN_01525	yneJ	putative DNA-binding transcriptional regulator, LysR-type	365.053	-1.07968	0.214725	-5.02821	4.95085e-07	1.42482e-06
CIKOCLFN_01609	tus	DNA-binding protein; inhibition of replication at Ter sites	584.967	-1.07975	0.153523	-7.03314	2.01942e-12	1.01112e-11
CIKOCLFN_00427	cyoB	cytochrome bo terminal oxidase subunit I	170466	-1.0804	0.373348	-2.89381	0.00380593	0.00659581
CIKOCLFN_03814	pldA	outer membrane phospholipase	2819.12	-1.08178	0.157383	-6.87358	6.26117e-12	2.95888e-11
CIKOCLFN_02303	folX	dihydroneopterin triphosphate 2'-epimerase monomer	2299.73	-1.08348	0.192368	-5.63234	1.77785e-08	5.91837e-08
CIKOCLFN_02059	yegH	putative transport protein	1410.26	-1.08469	0.217578	-4.98531	6.18637e-07	1.75219e-06
CIKOCLFN_00428	cyoA	cytochrome bo terminal oxidase subunit II	118510	-1.0881	0.353201	-3.08067	0.00206536	0.00371903
CIKOCLFN_00517	lpxH	UDP-2,3-diacylglucosamine hydrolase	983.119	-1.08879	0.303208	-3.5909	0.000329543	0.000660779
CIKOCLFN_00571	ybdG	mechanosensitive channel of miniconductance YbdG monomer	1257.37	-1.08945	0.163394	-6.66763	2.59961e-11	1.15356e-10
CIKOCLFN_02321	flk	putative flagella assembly protein	1206.02	-1.08969	0.187688	-5.80586	6.40354e-09	2.21952e-08
CIKOCLFN_02565	yfhH	putative DNA-binding transcriptional regulator	610.668	-1.09121	0.24115	-4.52502	6.03906e-06	1.51276e-05
CIKOCLFN_03376	damX	cell division protein DamX	15186.3	-1.09198	0.18128	-6.02375	1.70419e-09	6.33132e-09
CIKOCLFN_00848	rimK	ribosomal protein S6 modification protein	1201.65	-1.09285	0.163758	-6.67356	2.49679e-11	1.11023e-10
CIKOCLFN_00375	yaiW	putative DNA-binding transcriptional regulator	1233.38	-1.09354	0.0998382	-10.9531	6.41933e-28	1.1243e-26
CIKOCLFN_00737	pal	The Colicin A Import System	39452	-1.09408	0.176077	-6.21364	5.17713e-10	2.03435e-09
CIKOCLFN_01113	nagK	N-acetyl-D-glucosamine kinase	3283.6	-1.09422	0.130954	-8.35578	6.50032e-17	4.90209e-16
CIKOCLFN_03214	nanR	NanR DNA-binding transcriptional dual regulator	2339.7	-1.09517	0.122056	-8.9727	2.89322e-19	2.6247e-18
CIKOCLFN_00075	ilvH	acetolactate synthase / acetohydroxybutanoate synthase	1433.11	-1.09552	0.220579	-4.96657	6.81465e-07	1.92253e-06
CIKOCLFN_00169	cdsA	CDP-diglyceride synthetase	3227.22	-1.09833	0.216819	-5.06562	4.07066e-07	1.17783e-06
CIKOCLFN_03173	rplU	50S ribosomal subunit protein L21	51753.5	-1.1004	0.219839	-5.00545	5.57308e-07	1.59003e-06
CIKOCLFN_03931	rpmE	50S ribosomal subunit protein L31	33648.9	-1.10119	0.313462	-3.51298	0.000443108	0.000872592
CIKOCLFN_03048	cca	fused tRNA nucleotidyltransferase / 2',3'-cyclic phosphodiesterase / 2' nucleotidase and phosphatase	2983.64	-1.10241	0.221329	-4.98088	6.32961e-07	1.79158e-06
CIKOCLFN_03177	ibaG	putative DNA-binding transcriptional regulator	2207.59	-1.10328	0.211887	-5.20693	1.91991e-07	5.80572e-07
CIKOCLFN_01823	rlmA	23S rRNA m1G745 methyltransferase	1402.45	-1.10591	0.263002	-4.20495	2.61142e-05	6.04727e-05
CIKOCLFN_00380	phoA	alkaline phosphatase	1413.06	-1.1061	0.263385	-4.19955	2.67449e-05	6.18331e-05
CIKOCLFN_00210	dnaQ	DNA polymerase III, epsilon subunit	1643.05	-1.10639	0.116092	-9.53036	1.56739e-21	1.6984e-20
CIKOCLFN_03267	CIKOCLFN_03267	hypothetical protein	3422.82	-1.10683	0.210156	-5.2667	1.389e-07	4.25121e-07
CIKOCLFN_02422	cysM	cysteine synthase B	2089.5	-1.10701	0.356472	-3.10547	0.00189975	0.00343669
CIKOCLFN_03919	fpr	flavodoxin NADP+ reductase	2928.81	-1.10848	0.221622	-5.00167	5.68353e-07	1.61832e-06
CIKOCLFN_01532	eamA	O-acetylserine/cysteine export protein	966.587	-1.10951	0.202711	-5.47335	4.41601e-08	1.41835e-07
CIKOCLFN_01872	cmoA	putative methyltransferase	1768.81	-1.11118	0.215996	-5.14445	2.68312e-07	7.9493e-07
CIKOCLFN_00735	tolA	The Colicin A Import System	4858.77	-1.11154	0.265844	-4.18117	2.90008e-05	6.6618e-05
CIKOCLFN_01173	CIKOCLFN_01173	hypothetical protein	791.604	-1.11271	0.184138	-6.04283	1.51432e-09	5.66518e-09
CIKOCLFN_04318	fimC	periplasmic chaperone, required for type 1 fimbriae	594.325	-1.11472	0.265456	-4.19927	2.67781e-05	6.18766e-05
CIKOCLFN_02434	yfeZ	putative inner membrane protein	265.323	-1.11562	0.170929	-6.52683	6.71779e-11	2.87398e-10
CIKOCLFN_00845	grxA	Glutaredoxin 1	98.8963	-1.11596	0.226891	-4.9185	8.72116e-07	2.44113e-06
CIKOCLFN_01900	araF	arabinose ABC transporter - periplasmic binding protein	109203	-1.11671	0.261587	-4.26897	1.96377e-05	4.59965e-05
CIKOCLFN_01706	aroH	2-dehydro-3-deoxyphosphoheptonate aldolase	2700.16	-1.11691	0.223966	-4.98694	6.13423e-07	1.74087e-06
CIKOCLFN_00797	ybiC	putative dehydrogenase	3959.91	-1.11782	0.148039	-7.55081	4.32543e-14	2.56359e-13
CIKOCLFN_02189	fimZ_4	FimZ transcriptional regulator	1828.56	-1.11802	0.210434	-5.31291	1.07889e-07	3.3378e-07
CIKOCLFN_00846	ybjC	putative inner membrane protein	258.973	-1.11912	0.170092	-6.57947	4.72124e-11	2.05049e-10
CIKOCLFN_03419	glgB	1,4-alpha-glucan branching enzyme	15093.2	-1.12002	0.378678	-2.9577	0.0030994	0.00544393
CIKOCLFN_02419	pdxK	pyridoxamine kinase / hydroxymethylpyrimidine kinase / pyridoxal kinase	2111.71	-1.1225	0.11963	-9.38311	6.40576e-21	6.52901e-20
CIKOCLFN_04228	chpB	ChpB toxin of the ChpB-ChpS toxin-antitoxin system	614.443	-1.12265	0.24301	-4.61978	3.84154e-06	9.90032e-06
CIKOCLFN_03378	aroK	shikimate kinase I	10018.7	-1.12471	0.162348	-6.92775	4.27572e-12	2.04539e-11
CIKOCLFN_03348	argD	N-succinyldiaminopimelate-aminotransferase / acetylornithine transaminase	921.29	-1.12574	0.336926	-3.34122	0.000834103	0.00158159
CIKOCLFN_02937	metK	methionine adenosyltransferase	11615.7	-1.1261	0.25401	-4.4333	9.28037e-06	2.25877e-05
CIKOCLFN_01813	pabB	para-aminobenzoate synthase multi-enzyme complex	1434.06	-1.12788	0.190431	-5.92278	3.16539e-09	1.13284e-08
CIKOCLFN_00675	glnS	glutaminyl-tRNA synthetase	24039.6	-1.12834	0.175074	-6.44493	1.15655e-10	4.83698e-10
CIKOCLFN_03805	xerC	site-specific recombinase, acts on cer sequence of ColE1, effects chromosome segregation at cell division	3604.66	-1.12864	0.152503	-7.40079	1.35382e-13	7.62365e-13
CIKOCLFN_03045	glnE	glutamine synthetase adenylyltransferase [multifunctional]	4322.2	-1.12949	0.152418	-7.41051	1.25816e-13	7.09429e-13
CIKOCLFN_00564	cusS	Sensor histidine kinase CusS	503.991	-1.1297	0.255659	-4.41878	9.92601e-06	2.41044e-05
CIKOCLFN_00462	priC	primosomal replication protein N''	488.223	-1.1306	0.164545	-6.87106	6.37252e-12	3.00819e-11
CIKOCLFN_02520	rodZ	transmembrane component of cytoskeleton	10823.4	-1.13153	0.119109	-9.49996	2.09973e-21	2.25656e-20
CIKOCLFN_00762	ybhA	pyridoxal phosphatase / fructose 1,6-bisphosphatase	1885.87	-1.13245	0.163084	-6.94399	3.81189e-12	1.83578e-11
CIKOCLFN_01246	clsA	cardiolipin synthase	3813.2	-1.13539	0.20363	-5.57574	2.46479e-08	8.07976e-08
CIKOCLFN_00023	ileS	isoleucyl-tRNA synthetase	32316.9	-1.13849	0.178905	-6.36367	1.9699e-10	8.05033e-10
CIKOCLFN_03176	murA	UDP-N-acetylglucosamine enolpyruvoyl transferase	5992.58	-1.13955	0.20013	-5.69405	1.2406e-08	4.18509e-08
CIKOCLFN_03099	yhaL	putative protein	674.862	-1.14049	0.313047	-3.64318	0.000269295	0.000547391
CIKOCLFN_00546	insH-1_2	CP4-6 prophage; IS5 transposase and trans-activator	4519.82	-1.141	0.190884	-5.97743	2.26682e-09	8.28527e-09
CIKOCLFN_01608	rstB	Sensor protein RstB	690.168	-1.14232	0.15531	-7.35513	1.90736e-13	1.04929e-12
CIKOCLFN_01485	ddpC	YddQ	240.344	-1.14244	0.250821	-4.55481	5.24323e-06	1.32814e-05
CIKOCLFN_01583	speG	spermidine acetyltransferase	2602.89	-1.14323	0.167096	-6.84174	7.8236e-12	3.65698e-11
CIKOCLFN_02640	ypjM_1	CP4-57 prophage; predicted inner membrane protein	255.847	-1.144	0.21043	-5.4365	5.43383e-08	1.731e-07
CIKOCLFN_00064	thiP	thiamin ABC transporter - membrane subunit	1746.87	-1.1448	0.39545	-2.89494	0.00379236	0.00657762
CIKOCLFN_00422	yajQ	nucleotide binding protein	8918.19	-1.14557	0.164941	-6.94536	3.77494e-12	1.82208e-11
CIKOCLFN_04309	CIKOCLFN_04309	hypothetical protein	553.553	-1.14558	0.19846	-5.77234	7.8179e-09	2.68803e-08
CIKOCLFN_00191	rcsF	RcsF outer membrane lipoprotein	2306.57	-1.14601	0.121675	-9.41862	4.57075e-21	4.72604e-20
CIKOCLFN_00416	dxs	1-deoxyxylulose-5-phosphate synthase	8240.17	-1.14605	0.197352	-5.80711	6.35588e-09	2.20478e-08
CIKOCLFN_00352	yaiL	nucleoprotein/polynucleotide-associated enzyme	1489.58	-1.14616	0.115751	-9.90193	4.08332e-23	4.93564e-22
CIKOCLFN_02517	CIKOCLFN_02517	hypothetical protein	6423.23	-1.14642	0.100777	-11.3758	5.51694e-30	1.16045e-28
CIKOCLFN_02950	yggW	putative oxidoreductase	1810.78	-1.14724	0.254686	-4.50453	6.65208e-06	1.65377e-05
CIKOCLFN_00383	proC	pyrroline-5-carboxylate reductase monomer	2837.31	-1.14965	0.164821	-6.97516	3.05515e-12	1.48973e-11
CIKOCLFN_03395	yhgF	putative transcriptional accessory protein	5154.67	-1.15087	0.15597	-7.3788	1.59722e-13	8.88931e-13
CIKOCLFN_02392	nupC	nucleoside:H+ symporter NupC	5846.07	-1.15173	0.234255	-4.91657	8.80727e-07	2.46202e-06
CIKOCLFN_02379	alaC	glutamate-pyruvate aminotransferase	9020.4	-1.15182	0.388776	-2.96269	0.00304968	0.00536979
CIKOCLFN_00162	rpsB	30S ribosomal subunit protein S2	157953	-1.15211	0.255253	-4.51361	6.37348e-06	1.59096e-05
CIKOCLFN_01636	gstA	Gst	2583.9	-1.15249	0.229508	-5.02156	5.12536e-07	1.46913e-06
CIKOCLFN_00885	lrp	Lrp transcriptional dual regulator	10657.5	-1.15411	0.245972	-4.69205	2.70475e-06	7.12031e-06
CIKOCLFN_01869	yecD	putative hydrolase	1080.44	-1.15493	0.167376	-6.90023	5.19196e-12	2.46446e-11
CIKOCLFN_02784	barA	Signal transduction histidine-protein kinase BarA	2069.17	-1.1554	0.149233	-7.74225	9.76691e-15	6.17229e-14
CIKOCLFN_02991	hybA	hydrogenase 2 4Fe-4S ferredoxin-type component	971.591	-1.15975	0.377141	-3.07511	0.00210422	0.00378742
CIKOCLFN_02957	yggX	protein that protects iron-sulfur proteins against oxidative damage	893.85	-1.15975	0.14744	-7.86594	3.66341e-15	2.38177e-14
CIKOCLFN_04241	treC	trehalose-6-phosphate hydrolase	4386.43	-1.16223	0.312203	-3.72269	0.000197114	0.000407033
CIKOCLFN_02369	fimZ_6	FimZ transcriptional regulator	8358.88	-1.16224	0.224482	-5.17742	2.24972e-07	6.7413e-07
CIKOCLFN_00220	CIKOCLFN_00220	hypothetical protein	4954.86	-1.16342	0.130396	-8.92223	4.56979e-19	4.10229e-18
CIKOCLFN_04051	alr	alanine racemase 1, PLP-binding, biosynthetic	3215.6	-1.16559	0.188054	-6.19815	5.71297e-10	2.23061e-09
CIKOCLFN_01690	ydiK	putative inner membrane protein	1683.52	-1.16587	0.154393	-7.55133	4.30823e-14	2.55693e-13
CIKOCLFN_02893	xerD	site-specific recombinase	2226.78	-1.16594	0.110881	-10.5153	7.34784e-26	1.07978e-24
CIKOCLFN_00913	CIKOCLFN_00913	hypothetical protein	1648.71	-1.16655	0.200871	-5.80745	6.34303e-09	2.2021e-08
CIKOCLFN_03344	prkB	putative phosphoribulokinase	1915.48	-1.16728	0.191136	-6.10706	1.0148e-09	3.85356e-09
CIKOCLFN_00624	ybeM_2	hypothetical protein	276.526	-1.16859	0.274332	-4.25976	2.0465e-05	4.78298e-05
CIKOCLFN_00208	yafS	putative S-adenosyl-L-methionine-dependent methyltransferase	1190.43	-1.16865	0.163883	-7.13104	9.96113e-13	5.14978e-12
CIKOCLFN_03594	mtlD	mannitol-1-phosphate 5-dehydrogenase	4337.5	-1.16872	0.195279	-5.98487	2.16565e-09	7.94257e-09
CIKOCLFN_01523	yneH	glutaminase	1047	-1.1689	0.202868	-5.76185	8.31948e-09	2.85363e-08
CIKOCLFN_01844	exoX	exonuclease X	1056.38	-1.17044	0.232198	-5.04072	4.63791e-07	1.33835e-06
CIKOCLFN_02547	yphA	putative inner membrane protein	640.907	-1.1708	0.351434	-3.3315	0.000863805	0.00163502
CIKOCLFN_00084	murD	UDP-N-acetylmuramoyl-L-alanine:D-glutamate ligase	3401.17	-1.17127	0.1874	-6.25011	4.10173e-10	1.62366e-09
CIKOCLFN_02790	CIKOCLFN_02790	hypothetical protein	444.05	-1.1735	0.202934	-5.78269	7.35146e-09	2.53578e-08
CIKOCLFN_04376	rsmC	16S rRNA methyltransferase	3326.61	-1.17698	0.179042	-6.57379	4.90507e-11	2.12199e-10
CIKOCLFN_02975	glcC	GlcC transcriptional dual regulator	6779.04	-1.18199	0.403917	-2.92631	0.00343006	0.00599039
CIKOCLFN_01604	ydgI	ArcD APC transporter	514.126	-1.1824	0.21174	-5.5842	2.34785e-08	7.71411e-08
CIKOCLFN_00889	serS	seryl-tRNA synthetase	28522.9	-1.18273	0.162505	-7.27812	3.38494e-13	1.81333e-12
CIKOCLFN_04323	gntP	gluconate / fructuronate transporter GntP	1128.7	-1.18335	0.244337	-4.84309	1.27833e-06	3.48716e-06
CIKOCLFN_00401	queA	S-adenosylmethionine:tRNA ribosyltransferase-isomerase	2130.28	-1.18425	0.240533	-4.92345	8.503e-07	2.38162e-06
CIKOCLFN_00572	nfsB	dihydropteridine reductase monomer	3594.64	-1.18546	0.128442	-9.22954	2.7179e-20	2.67489e-19
CIKOCLFN_00288	yagU	inner membrane protein that contributes to acid resistance	2682.43	-1.1855	0.159193	-7.44691	9.55535e-14	5.43793e-13
CIKOCLFN_02955	trmI	tRNA (m7G46) methyltransferase	3054.15	-1.18687	0.105565	-11.2431	2.50559e-29	4.93187e-28
CIKOCLFN_03447	livJ	branched chain amino acid ABC transporter - periplasmic binding protein	2892.99	-1.18982	0.360017	-3.3049	0.000950111	0.00178891
CIKOCLFN_01871	yecN	putative inner membrane protein	1486.23	-1.19058	0.181823	-6.54803	5.83006e-11	2.50419e-10
CIKOCLFN_01183	cvrA	YcgO CPA1 Transporter	1490.85	-1.19351	0.212854	-5.60718	2.05646e-08	6.79836e-08
CIKOCLFN_00144	fhuA	ferrichrome / phage / antibiotic outer membrane porin FhuA	13237.5	-1.19356	0.311395	-3.83293	0.000126624	0.000267394
CIKOCLFN_03837	fadB	dodecenoyl-CoA delta-isomerase, enoyl-CoA hydratase, 3-hydroxybutyryl-CoA epimerase, 3-hydroxyacyl-CoA dehydrogenase	13408.2	-1.19415	0.422269	-2.82793	0.00468495	0.00800928
CIKOCLFN_03748	rbsK	ribokinase	12056.4	-1.19518	0.186491	-6.4088	1.46666e-10	6.05719e-10
CIKOCLFN_03647	recG	RecG DNA helicase	2663.87	-1.19824	0.260654	-4.59704	4.28534e-06	1.09781e-05
CIKOCLFN_03455	CIKOCLFN_03455	hypothetical protein	1513.96	-1.19973	0.244566	-4.90557	9.31586e-07	2.58734e-06
CIKOCLFN_00707	ybgK	putative carboxylase	2999.55	-1.19979	0.349707	-3.43085	0.000601684	0.00116298
CIKOCLFN_01912	uvrC	excinuclease ABC, subunit C; repair of UV damage to DNA	7066.02	-1.2006	0.173271	-6.929	4.23829e-12	2.02975e-11
CIKOCLFN_00062	YabI	hypothetical protein	1290.98	-1.20215	0.197143	-6.09786	1.07499e-09	4.06773e-09
CIKOCLFN_00916	CIKOCLFN_00916	hypothetical protein	480.089	-1.20219	0.175753	-6.84018	7.90943e-12	3.69307e-11
CIKOCLFN_00051	lptD	outer membrane lipopolysaccharide transport and assembly complex - LptD subunit	28434.1	-1.20243	0.124265	-9.67634	3.80091e-22	4.2584e-21
CIKOCLFN_01728	yniB	putative inner membrane protein	1080.24	-1.20272	0.158369	-7.59447	3.09061e-14	1.86e-13
CIKOCLFN_04148	epmB	lysine 2,3-aminomutase	2534.54	-1.20283	0.220731	-5.44932	5.05639e-08	1.61676e-07
CIKOCLFN_03013	ygiS	putative transporter subunit	867.752	-1.20332	0.201863	-5.9611	2.50541e-09	9.10306e-09
CIKOCLFN_04412	araC_2	AraC-Arabinose DNA-binding transcriptional activator	82995.1	-1.20362	0.254286	-4.73333	2.20871e-06	5.8721e-06
CIKOCLFN_04166	orn	oligoribonuclease monomer	2364.81	-1.20393	0.11774	-10.2254	1.52651e-24	2.03425e-23
CIKOCLFN_00050	surA	peptidyl-prolyl cis-trans isomerase (PPIase)	16666.8	-1.20404	0.18814	-6.39971	1.55669e-10	6.41052e-10
CIKOCLFN_01988	cobS	cobalamin 5'-phosphate synthase / cobalamin synthase	666.735	-1.20485	0.184486	-6.53087	6.53879e-11	2.80019e-10
CIKOCLFN_01228	CIKOCLFN_01228	hypothetical protein	1848.53	-1.20497	0.257446	-4.68046	2.86231e-06	7.50745e-06
CIKOCLFN_04227	chpS	ChpS antitoxin of the ChpB-ChpS toxin-antitoxin system	623.556	-1.20502	0.330849	-3.64222	0.000270294	0.000549162
CIKOCLFN_01539	ydfG	3-hydroxy acid dehydrogenase monomer	8720.64	-1.20676	0.187525	-6.43516	1.2334e-10	5.12842e-10
CIKOCLFN_01294	ymjA	putative protein	551.46	-1.20768	0.247442	-4.88064	1.0574e-06	2.91226e-06
CIKOCLFN_01259	trpC	indole-3-glycerol phosphate synthase / phosphoribosylanthranilate isomerase	7250.98	-1.20879	0.799264	-1.51238	NA	NA
CIKOCLFN_00920	mukB	cell division protein involved in chromosome partitioning	20168.2	-1.21075	0.164255	-7.37114	1.69172e-13	9.40305e-13
CIKOCLFN_02248	yfaZ	outer membrane protein	884.932	-1.2139	0.254806	-4.76401	1.89781e-06	5.09286e-06
CIKOCLFN_02686	yqaB	fructose-1-phosphatase	1601.4	-1.21403	0.123563	-9.82514	8.77497e-23	1.03728e-21
CIKOCLFN_03247	fis	Fis DNA-binding transcriptional dual regulator	7961.56	-1.21426	0.379549	-3.19923	0.00137796	0.00254533
CIKOCLFN_00160	glnD	[protein-PII] uridylyltransferase	4470.72	-1.21725	0.193505	-6.29055	3.16341e-10	1.26625e-09
CIKOCLFN_00478	ybaQ	putative DNA-binding transcriptional regulator	1390.08	-1.21936	0.223958	-5.44459	5.19238e-08	1.65778e-07
CIKOCLFN_02161	psuG	putative pseudouridine 5'-phosphate glycosidase	354.512	-1.21953	0.281335	-4.3348	1.45893e-05	3.48179e-05
CIKOCLFN_04077	CIKOCLFN_04077	hypothetical protein	597.615	-1.21963	0.17476	-6.9789	2.97507e-12	1.45731e-11
CIKOCLFN_00260	mmuM	homocysteine methyltransferase	974.859	-1.22134	0.362901	-3.36548	0.000764118	0.00145532
CIKOCLFN_02282	nuoG	NADH:ubiquinone oxidoreductase, chain G	47730.4	-1.2215	0.193719	-6.30554	2.87192e-10	1.1528e-09
CIKOCLFN_00457	acrB	AcrB RND-type permease	22236	-1.22175	0.155434	-7.86022	3.83472e-15	2.48938e-14
CIKOCLFN_02864	ygeR	putative lipoprotein; predicted DNA-binding transcriptional regulator	1612.84	-1.22224	0.15314	-7.98121	1.44902e-15	9.77634e-15
CIKOCLFN_02903	gcvH	Glycine cleavage system H protein	22924.7	-1.22504	0.382246	-3.20484	0.00135135	0.00249942
CIKOCLFN_00429	ampG	muropeptide:H+ symporter	2245.52	-1.22755	0.36645	-3.34985	0.000808549	0.00153721
CIKOCLFN_01529	marR	MarR transcriptional repressor	166.915	-1.23039	0.300196	-4.09862	4.15624e-05	9.37174e-05
CIKOCLFN_01987	cobT	nicotinate-nucleotide dimethylbenzimidazole phosphoribosyltransferase	1491.59	-1.23159	0.220056	-5.59671	2.18462e-08	7.19432e-08
CIKOCLFN_01641	anmK	anhydro-N-acetylmuramic acid kinase	2038.26	-1.23226	0.260625	-4.72811	2.26619e-06	6.01002e-06
CIKOCLFN_00565	yedW_2	putative DNA-binding response regulator in two-component system with YedV	480.201	-1.23468	0.215645	-5.72554	1.03107e-08	3.50581e-08
CIKOCLFN_00421	panE	2-dehydropantoate 2-reductase	1976.32	-1.23491	0.171375	-7.20593	5.76488e-13	3.0315e-12
CIKOCLFN_01989	cobU	cobinamide-P guanylyltransferase / cobinamide kinase	707.187	-1.23544	0.223867	-5.51864	3.41629e-08	1.10887e-07
CIKOCLFN_03221	CIKOCLFN_03221	hypothetical protein	5090.2	-1.23607	0.218891	-5.64697	1.63303e-08	5.44892e-08
CIKOCLFN_04040	dgkA	diacylglycerol kinase	1119.58	-1.23794	0.150498	-8.22562	1.94187e-16	1.40279e-15
CIKOCLFN_02838	lysR	LysR DNA-binding transcriptional dual regulator	947.021	-1.23936	0.192309	-6.44459	1.15911e-10	4.83827e-10
CIKOCLFN_03906	cpxA	Sensor histidine kinase CpxA	3677.53	-1.24003	0.127017	-9.76266	1.62822e-22	1.89342e-21
CIKOCLFN_04399	slt	soluble lytic murein transglycosylase	4034.16	-1.24087	0.267501	-4.63875	3.50522e-06	9.06625e-06
CIKOCLFN_03325	bfd	bacterioferritin-associated ferredoxin	1421.04	-1.24124	0.383341	-3.23796	0.00120389	0.00224215
CIKOCLFN_02685	CIKOCLFN_02685	hypothetical protein	1483.32	-1.24177	0.128611	-9.65523	4.6712e-22	5.21982e-21
CIKOCLFN_03804	CIKOCLFN_03804	hypothetical protein	2994.21	-1.24242	0.171026	-7.26449	3.74458e-13	1.99851e-12
CIKOCLFN_01860	znuC	Zn2+ ABC transporter - ATP binding subunit	1110.41	-1.24399	0.168534	-7.38124	1.56818e-13	8.75041e-13
CIKOCLFN_00622	crcB	F- efflux transporter / involved in resistance to camphor-induced chromosome decondensation	795.485	-1.24522	0.193124	-6.44774	1.13529e-10	4.7527e-10
CIKOCLFN_00008	mog	MogA	2418.02	-1.24586	0.167125	-7.45461	9.01312e-14	5.14984e-13
CIKOCLFN_00872	CIKOCLFN_00872	hypothetical protein	1841.84	-1.2465	0.234091	-5.32484	1.01041e-07	3.1327e-07
CIKOCLFN_03079	ygjR	putative NAD(P)-binding dehydrogenase	4066.93	-1.24753	0.274048	-4.55222	5.30825e-06	1.34223e-05
CIKOCLFN_01029	ghrA	glyoxylate reductase / hydroxypyruvate reductase	3190.2	-1.24765	0.141075	-8.84391	9.24272e-19	8.17743e-18
CIKOCLFN_01442	ydcU	YdcS/YdcT/YdcV/YdcU ABC transporter	561.703	-1.2479	0.348388	-3.58193	0.000341061	0.000682599
CIKOCLFN_02153	yeiE	LYSR-type transcriptional regulator	2678.8	-1.2484	0.319556	-3.90666	9.35795e-05	0.000201907
CIKOCLFN_00005	yaaA	protein that reduces intracellular iron levels under peroxide stress	1495.27	-1.24932	0.152098	-8.2139	2.14111e-16	1.54412e-15
CIKOCLFN_00170	rseP	RseP zinc protease, signal peptide peptidase	15464.7	-1.24947	0.193974	-6.44142	1.18359e-10	4.93085e-10
CIKOCLFN_03986	thiF	sulfur carrier protein ThiS adenylyltransferase	9637.69	-1.24965	0.361462	-3.45721	0.000545793	0.00106084
CIKOCLFN_03665	fimZ_7	FimZ transcriptional regulator	845.003	-1.25092	0.240394	-5.20362	1.95439e-07	5.90169e-07
CIKOCLFN_03857	yihI	GAP-like protein that activates GTPase activity of Der	3408.72	-1.25171	0.173343	-7.22097	5.16166e-13	2.72097e-12
CIKOCLFN_03400	bioH	pimeloyl-[acp] methyl ester esterase	715.222	-1.25377	0.208816	-6.00418	1.923e-09	7.0829e-09
CIKOCLFN_00377	yaiZ	putative inner membrane protein	1505.47	-1.25408	0.278256	-4.50694	6.57684e-06	1.63696e-05
CIKOCLFN_03879	dtd	D-Tyr-tRNATyr deacylase	2050.47	-1.25487	0.241608	-5.19383	2.06006e-07	6.19461e-07
CIKOCLFN_02519	ispG	1-hydroxy-2-methyl-2-(E)-butenyl 4-diphosphate synthase	11539.8	-1.25521	0.170698	-7.35336	1.9328e-13	1.06193e-12
CIKOCLFN_03081	sstT	serine / threonine:Na+ symporter	13023	-1.25687	0.307312	-4.08988	4.31597e-05	9.7064e-05
CIKOCLFN_02015	hisD	histidinal dehydrogenase / histidinol dehydrogenase	6843.82	-1.25827	0.373804	-3.36612	0.000762323	0.00145254
CIKOCLFN_02630	yfjL	CP4-57 prophage; predicted protein	1970.11	-1.2599	0.271923	-4.63331	3.59858e-06	9.28534e-06
CIKOCLFN_02631	rnlA	CP4-57 prophage; RNase LS	3396.93	-1.26125	0.164641	-7.66063	1.8503e-14	1.131e-13
CIKOCLFN_02290	alaA	glutamate-pyruvate aminotransferase	5126.43	-1.26156	0.171859	-7.34068	2.12518e-13	1.16316e-12
CIKOCLFN_01610	fumC	fumarase C monomer	7621.22	-1.26218	0.354117	-3.56432	0.000364806	0.000726395
CIKOCLFN_01100	thiK	thiamin kinase	982.289	-1.26306	0.154457	-8.17747	2.89859e-16	2.05801e-15
CIKOCLFN_01284	yciZ	hypothetical protein	673.901	-1.26417	0.215263	-5.87269	4.28786e-09	1.50937e-08
CIKOCLFN_04050	dnaB	primosome	6346.6	-1.26595	0.179447	-7.05475	1.72912e-12	8.71875e-12
CIKOCLFN_01184	ldcA	L,D-carboxypeptidase A	1206.21	-1.26634	0.17014	-7.44291	9.84925e-14	5.59036e-13
CIKOCLFN_00870	ybjE	putative transporter	659.412	-1.26786	0.312934	-4.05152	5.08855e-05	0.000113605
CIKOCLFN_01522	CIKOCLFN_01522	hypothetical protein	391.882	-1.26851	0.277133	-4.57726	4.71108e-06	1.20257e-05
CIKOCLFN_03152	rpsO	30S ribosomal subunit protein S15	62322.9	-1.26923	0.283625	-4.47503	7.64005e-06	1.88086e-05
CIKOCLFN_04372	yjjZ	putative protein	4019.38	-1.27103	0.246784	-5.15037	2.5997e-07	7.71459e-07
CIKOCLFN_00831	rimO	ribosomal protein S12 D88 methylthiotransferase	3101.89	-1.27109	0.29793	-4.26641	1.9864e-05	4.64758e-05
CIKOCLFN_03684	ibpA	small heat shock protein IbpA	16427.7	-1.27203	0.445705	-2.85397	0.00431767	0.00741975
CIKOCLFN_04165	rsgA	ribosome small subunit-dependent GTPase A	7361.67	-1.27228	0.0971405	-13.0973	3.41156e-39	1.35546e-37
[truncated: 564 more rows]

## Sheet: GO-term enrichment
Analysis Type:	PANTHER Overrepresentation Test (Released 20240807)
Annotation Version and Release Date:	GO Ontology database DOI: 10,5281/zenodo,12173881 Released 2024-06-17
Analyzed List:	upload_1 (Escherichia coli)
Reference List:	Escherichia coli (all genes in database)
Test Type:	FISHER
Correction:	FDR
GO biological process complete	Escherichia coli - REFLIST (4403)	Number of gene (total: 61)	Expected	over/under	Fold Enrichment	Raw P-value	FDR
phenylacetate catabolic process (GO:0010124)	15	9	0.21	+	43.31	4.79E-14	1.41E-10
xenobiotic catabolic process (GO:0042178)	27	9	0.37	+	24.06	3.94E-11	3.88E-08
benzene-containing compound metabolic process (GO:0042537)	33	10	0.46	+	21.87	8.75E-12	1.29E-08
cellular response to xenobiotic stimulus (GO:0071466)	31	9	0.43	+	20.96	1.62E-10	1.20E-07
xenobiotic metabolic process (GO:0006805)	31	9	0.43	+	20.96	1.62E-10	9.59E-08
fatty acid beta-oxidation (GO:0006635)	20	4	0.28	+	14.44	1.37E-04	2.38E-02
fatty acid oxidation (GO:0019395)	21	4	0.29	+	13.75	1.67E-04	2.74E-02
lipid oxidation (GO:0034440)	21	4	0.29	+	13.75	1.67E-04	2.60E-02
response to xenobiotic stimulus (GO:0009410)	54	9	0.75	+	12.03	3.35E-08	1.65E-05
lipid modification (GO:0030258)	25	4	0.35	+	11.55	3.39E-04	4.77E-02
monocarboxylic acid catabolic process (GO:0072329)	101	9	1.40	+	6.43	7.92E-06	3.34E-03
fatty acid metabolic process (GO:0006631)	69	6	0.96	+	6.28	3.35E-04	4.94E-02
cellular response to chemical stimulus (GO:0070887)	156	10	2.16	+	4.63	4.44E-05	1.31E-02
carboxylic acid catabolic process (GO:0046395)	198	11	2.74	+	4.01	6.66E-05	1.79E-02
monocarboxylic acid metabolic process (GO:0032787)	240	13	3.33	+	3.91	1.70E-05	6.29E-03
organic acid catabolic process (GO:0016054)	209	11	2.90	+	3.80	1.09E-04	2.14E-02
cellular catabolic process (GO:0044248)	248	12	3.44	+	3.49	1.15E-04	2.12E-02
small molecule catabolic process (GO:0044282)	323	14	4.47	+	3.13	9.36E-05	2.12E-02
carboxylic acid metabolic process (GO:0019752)	501	19	6.94	+	2.74	2.50E-05	8.21E-03
oxoacid metabolic process (GO:0043436)	539	19	7.47	+	2.54	7.02E-05	1.73E-02
organic acid metabolic process (GO:0006082)	553	19	7.66	+	2.48	1.00E-04	2.11E-02
